# Supplementary material for: Molecular changes during extended neoadjuvant letrozole treatment of breast cancer: distinguishing acquired resistance from dormant tumours
Source: Breast Cancer Res. 2019 Jan 7;21:2. doi: 10.1186/s13058-018-1089-5 (PMC6323855; doi:10.1186/s13058-018-1089-5)
Supplement: Supplementary file 2 — Table S1. Table indicating with which public dataset each sample is associated. Table S2. Differentially expressed genes between long-term treated and pre-treatment dormant tumours. Table S3. Enriched pathways for differentially expressed genes between long-term treated and pre-treatment dormant tumours. Table S4. Differentially expressed genes between long-term treated and pre-treatment acquired resistant tumours. Table S5. Enriched pathways for differentially expressed genes between long-term treated and pre-treatment acquired resistant tumours. Table S6. Differentially expressed genes between long-term treated dormant and resistant tumours. Table S7. Enriched pathways for differentially expressed genes between long-term treated dormant and resistant tumours. Table S8. Differentially expressed proteins between long-term treated dormant and resistant tumours. (XLSX 286 kb) [file 13058_2018_1089_MOESM2_ESM.xlsx]

## Sheet: TableS1
Table S1. Sample and datset information
Patient number	Sample type	Public dataset
32	pre-treatment	GSE111563
32	long-term treatment	GSE111563
50	pre-treatment	GSE111563
50	early-on treatment	GSE111563
50	long-term treatment	GSE111563
109	pre-treatment	GSE111563
109	early-on treatment	GSE111563
109	long-term treatment	GSE111563
120	pre-treatment	GSE111563
120	early-on treatment	GSE111563
120	long-term treatment	GSE111563
139	pre-treatment	GSE111563
139	long-term treatment	GSE111563
147	early-on treatment	GSE111563
147	long-term treatment	GSE111563
181	pre-treatment	GSE111563
181	long-term treatment	GSE111563
188	pre-treatment	GSE111563
188	long-term treatment	GSE111563
195	pre-treatment	GSE111563
195	long-term treatment	GSE111563
225	pre-treatment	GSE111563
225	early-on treatment	GSE111563
225	long-term treatment	GSE111563
226	pre-treatment	GSE111563
226	early-on treatment	GSE111563
226	long-term treatment	GSE111563
249	pre-treatment	GSE111563
249	early-on treatment	GSE111563
249	long-term treatment	GSE111563
251	pre-treatment	GSE111563
251	long-term treatment	GSE111563
268	pre-treatment	GSE111563
268	early-on treatment	GSE111563
268	long-term treatment	GSE111563
276	pre-treatment	GSE111563
276	long-term treatment	GSE111563
279	pre-treatment	GSE111563
279	long-term treatment	GSE111563
281	pre-treatment	GSE111563
281	long-term treatment	GSE111563
283	pre-treatment	GSE111563
283	long-term treatment	GSE111563
298	pre-treatment	GSE111563
298	early-on treatment	GSE111563
298	long-term treatment	GSE111563
302	pre-treatment	GSE111563
302	long-term treatment	GSE111563
323	pre-treatment	GSE111563
323	long-term treatment	GSE111563
330	pre-treatment	GSE111563
330	early-on treatment	GSE111563
330	long-term treatment	GSE111563
333	pre-treatment	GSE111563
333	early-on treatment	GSE111563
333	long-term treatment	GSE111563
341	pre-treatment	GSE111563
341	early-on treatment	GSE111563
341	long-term treatment	GSE111563
347	pre-treatment	GSE111563
347	early-on treatment	GSE111563
347	long-term treatment	GSE111563
350	pre-treatment	GSE111563
350	early-on treatment	GSE111563
350	long-term treatment	GSE111563
373	pre-treatment	GSE111563
373	early-on treatment	GSE111563
373	long-term treatment	GSE111563
378	pre-treatment	GSE111563
378	early-on treatment	GSE111563
378	long-term treatment	GSE111563
381	pre-treatment	GSE111563
381	early-on treatment	GSE111563
381	long-term treatment	GSE111563
382	pre-treatment	GSE111563
382	early-on treatment	GSE111563
382	long-term treatment	GSE111563
393	pre-treatment	GSE111563
393	early-on treatment	GSE111563
393	long-term treatment	GSE111563
394	pre-treatment	GSE111563
394	early-on treatment	GSE111563
394	long-term treatment	GSE111563
395	pre-treatment	GSE111563
395	early-on treatment	GSE111563
395	long-term treatment	GSE111563
399	long-term treatment	GSE111563
400	pre-treatment	GSE111563
400	early-on treatment	GSE111563
400	long-term treatment	GSE111563
405	pre-treatment	GSE111563
405	long-term treatment	GSE111563
409	pre-treatment	GSE111563
409	early-on treatment	GSE111563
409	long-term treatment	GSE111563
413	pre-treatment	GSE111563
413	early-on treatment	GSE111563
413	long-term treatment	GSE111563
416	pre-treatment	GSE111563
416	early-on treatment	GSE111563
416	long-term treatment	GSE111563
182	pre-treatment	GSE55374
182	long-term treatment	GSE55374
289	pre-treatment	GSE55374
289	long-term treatment	GSE55374
291	pre-treatment	GSE55374
291	early-on treatment	GSE55374
291	long-term treatment	GSE55374
299	pre-treatment	GSE55374
299	early-on treatment	GSE55374
299	long-term treatment	GSE55374
309	pre-treatment	GSE55374
309	early-on treatment	GSE55374
309	long-term treatment	GSE55374
325	pre-treatment	GSE55374
325	long-term treatment	GSE55374
334	pre-treatment	GSE55374
334	early-on treatment	GSE55374
334	long-term treatment	GSE55374
343	pre-treatment	GSE55374
343	early-on treatment	GSE55374
343	long-term treatment	GSE55374
374	pre-treatment	GSE55374
374	early-on treatment	GSE55374
374	long-term treatment	GSE55374
171	pre-treatment	GSE59515
171	early-on treatment	GSE59515
171	long-term treatment	GSE59515
214	pre-treatment	GSE59515
214	early-on treatment	GSE59515
214	long-term treatment	GSE59515
215	pre-treatment	GSE59515
215	early-on treatment	GSE59515
215	long-term treatment	GSE59515
269	pre-treatment	GSE59515
269	early-on treatment	GSE59515
269	long-term treatment	GSE59515
300	pre-treatment	GSE59515
300	early-on treatment	GSE59515
300	long-term treatment	GSE59515
311	pre-treatment	GSE59515
311	early-on treatment	GSE59515
311	long-term treatment	GSE59515
328	pre-treatment	GSE59515
328	early-on treatment	GSE59515
328	long-term treatment	GSE59515
329	pre-treatment	GSE59515
329	early-on treatment	GSE59515
329	long-term treatment	GSE59515
340	pre-treatment	GSE59515
340	early-on treatment	GSE59515
340	long-term treatment	GSE59515
346	pre-treatment	GSE59515
346	early-on treatment	GSE59515
346	long-term treatment	GSE59515
355	pre-treatment	GSE59515
355	early-on treatment	GSE59515
355	long-term treatment	GSE59515
357	pre-treatment	GSE59515
357	early-on treatment	GSE59515
357	long-term treatment	GSE59515
364	pre-treatment	GSE59515
364	early-on treatment	GSE59515
364	long-term treatment	GSE59515
369	pre-treatment	GSE59515
369	early-on treatment	GSE59515
369	long-term treatment	GSE59515

## Sheet: TableS2
	Table S2. Differentially expressed genes between long-term treated and pre-treatment samples of dormant patients
	direction	gene_name	P_value	Q_value	RP_value	mean	std_dev
1	down	AAGAB	0.000340649	0.00549526	3043.77	7.69684	0.506988
2	down	ABAT	0.000601607	0.00890716	3149.61	5.15596	0.416838
3	down	ABCA3	0	0	1521.49	5.63647	0.604298
4	down	ABCC8	0.000199556	0.00348347	2950.08	4.5026	0.862622
5	down	ABCD3	1.63303e-06	5.0813e-05	2307.98	5.89029	0.619314
6	down	ABHD14A-ACY1	0.000606833	0.00895853	3151.69	4.83407	0.520528
7	down	ABHD3	0.000129009	0.00238815	2874.27	5.04285	0.667235
8	down	ABRACL	4.83376e-05	0.00100543	2739.77	7.56173	0.58746
9	down	ACACA	0.00040597	0.00640722	3074.38	6.32924	0.594442
10	down	ACOT4	7.18532e-06	0.000191638	2471.44	5.20699	0.525645
11	down	ACOX2	0	0	1086.84	5.55322	0.97594
12	down	ACY1	0.000615651	0.0090451	3154.66	4.83407	0.520528
13	down	ADCK2	1.53504e-05	0.000372425	2566.04	5.46097	0.539662
14	down	ADCY1	0	0	1852.13	4.98192	0.597949
15	down	ADIPOR1	0.000192371	0.00338895	2939.79	6.61284	0.534946
16	down	AFF3	0	0	1594.43	5.63414	0.947985
17	down	AGA	0.000130969	0.00241566	2876.46	7.17915	0.613154
18	down	AGR2	0	0	96.06	7.76338	1.49305
19	down	AGR3	0	0	158.541	6.9292	1.21102
20	down	AGTR1	7.18532e-06	0.000191638	2475.27	5.99216	1.15883
21	down	AHCY	0.000297864	0.00487701	3020.99	5.22243	0.620425
22	down	AKR7A2	0.000650924	0.00949952	3166.49	7.96091	0.592788
23	down	AKR7A3	3.26605e-07	1.39665e-05	1959.29	6.17394	0.676633
24	down	ALDOA	0.000119211	0.00224201	2857.98	6.82768	0.491465
25	down	ALG8	2.28624e-06	6.90335e-05	2343.07	7.89468	0.601997
26	down	ALOX5AP	2.28624e-06	6.90335e-05	2335.88	6.17832	0.639981
27	down	ANKRD30A	3.59266e-05	0.000780142	2693.18	9.28369	2.23424
28	down	ANKRD30B	0	0	1650.03	5.78345	1.61925
29	down	ANKRD30BP1	0	0	1658.31	5.78345	1.61925
30	down	ANLN	0	0	977.193	5.33079	0.734198
31	down	ANXA9	1.30642e-06	4.1841e-05	2268.45	5.54108	0.629376
32	down	AP1AR	1.56771e-05	0.000378549	2567.84	7.31404	0.578749
33	down	AP1G2	0.000661702	0.00963844	3169.59	7.44989	0.619603
34	down	APEH	5.8789e-06	0.00015873	2453.48	5.57421	0.608828
35	down	APOC1	0	0	1675.47	8.10849	1.01585
36	down	ARHGAP11A	0	0	1291.42	6.78269	0.711534
37	down	ARHGAP11B	0	0	1046	6.43878	0.737227
38	down	ARHGAP39	0	0	1567.65	6.03013	0.907635
39	down	ARHGEF16	0	0	1296.52	6.40845	0.800191
40	down	ARHGEF19	0.000129336	0.0023913	2874.39	4.707	0.470759
41	down	ARL6IP1	7.51192e-06	0.000197595	2484.57	9.229	0.595077
42	down	ARL6IP1P3	6.53211e-07	2.39234e-05	2197.66	9.52923	0.642529
43	down	ARMT1	0	0	648.64	6.59616	0.87749
44	down	ARSD	7.51192e-06	0.000197595	2482.61	5.93929	0.626612
45	down	ARV1	6.53211e-07	2.39234e-05	2203.69	6.89707	0.657792
46	down	ASB13	0	0	1198.91	6.03369	0.799126
47	down	ASCL2	0.000621203	0.0091092	3157.16	5.88984	0.920001
48	down	ASPM	0	0	1266.02	5.40158	0.678219
49	down	ATAD2	0	0	1910.33	5.29418	0.646643
50	down	ATOX1	0.000253446	0.00425439	2992.12	7.8823	0.619057
51	down	ATP5E	5.58495e-05	0.00114611	2758.09	8.03418	0.717231
52	down	ATP5EP2	4.44183e-05	0.000948396	2719.91	8.92302	0.721478
53	down	ATP6V0B	3.26605e-07	1.39665e-05	1955.32	6.92167	0.518648
54	down	ATP6V1B1	0.000192044	0.003391	2937.63	5.20169	0.746778
55	down	ATPAF1	0.000380495	0.00603002	3062.34	7.16021	0.538652
56	down	ATRIP	0.000184859	0.00328688	2930.41	6.39845	0.586709
57	down	AUNIP	0.000185838	0.00330046	2931.21	4.46211	0.492184
58	down	AURKA	0	0	512.409	5.9323	1.06974
59	down	AURKB	4.24587e-06	0.000121043	2411.03	4.16674	0.707885
60	down	AZGP1	5.58495e-05	0.00114611	2758.23	9.47243	0.921086
61	down	BARD1	2.61284e-06	7.7821e-05	2347.45	4.98106	0.586273
62	down	BATF	6.53211e-07	2.39234e-05	2187.68	6.00642	0.821111
63	down	BCAS4	0	0	1089.42	6.63452	0.931825
64	down	BCDIN3D	1.30642e-06	4.1841e-05	2259.53	7.0196	0.66418
65	down	BCKDHA	6.56477e-05	0.00132063	2779.13	6.11722	0.593612
66	down	BCKDK	0.000471291	0.00731744	3101.9	6.24737	0.570321
67	down	BEX1	0.000130315	0.00240651	2875.51	5.30963	0.941618
68	down	BICDL2	1.30642e-06	4.1841e-05	2286.1	6.46095	0.739972
69	down	BLVRA	8.09981e-05	0.00160622	2801.2	7.64241	0.429899
70	down	BMPR1B	0	0	1113.06	6.50536	1.49557
71	down	BOLA2-SMG1P6	0.000306356	0.00499467	3025.73	7.44023	0.47803
72	down	BOLA2B	0.000133255	0.00244311	2880.26	6.58129	0.503954
73	down	BOLA3	1.66569e-05	0.000397196	2578.01	6.87342	0.496138
74	down	BPNT1	0	0	1936.32	5.78922	0.664411
75	down	BRINP2	0	0	1708.49	4.51332	0.836206
76	down	BSCL2	3.26605e-07	1.39665e-05	2136.95	7.42535	0.62067
77	down	BST2	0	0	1643.07	10.1168	0.748078
78	down	BTF3P11	0.000274348	0.00455531	3007.26	7.15398	0.500763
79	down	BUB1	0	0	1204.19	4.46983	0.678996
80	down	BUB1B	8.49174e-06	0.000219966	2498.79	5.95813	0.490959
81	down	BUB1B-PAK6	8.81834e-06	0.000227656	2499.39	5.95813	0.490959
82	down	BUB3	0.000213926	0.00367978	2961.2	7.39821	0.434583
83	down	C11orf1	0.000574499	0.00858887	3140.96	6.2105	0.585346
84	down	C11orf98	2.93945e-05	0.000662739	2662.7	7.96492	0.555062
85	down	C15orf48	3.10275e-05	0.000695461	2667.83	5.7241	1.04171
86	down	C16orf59	0	0	1576.47	4.65003	0.562992
87	down	C17orf58	4.73578e-05	0.000991792	2733.94	6.24353	0.63092
88	down	C19orf33	0	0	826.244	5.54101	1.25754
89	down	C19orf48	0	0	1626.88	5.36963	0.680636
90	down	C1orf43	0.000134561	0.00246117	2882.78	8.06719	0.508082
91	down	C1orf64	3.26605e-07	1.39665e-05	1986.95	7.50663	1.32225
92	down	C1QB	2.28624e-06	6.90335e-05	2336.83	6.13887	0.885581
93	down	C1QBP	5.74825e-05	0.00117177	2764.1	7.25381	0.483119
94	down	C1QC	8.32843e-05	0.00164093	2803.83	7.1861	0.917316
95	down	C4A	6.2055e-06	0.000166667	2460.32	6.21791	0.699582
96	down	C4B	0	0	1245.26	6.86713	1.02852
97	down	C4B_2	0	0	1244.57	6.86713	1.02852
98	down	C4orf48	0	0	1745.7	6.71796	0.884604
99	down	C5AR2	0	0	1910.66	4.85913	0.47764
100	down	C6orf141	0	0	652.806	5.50609	1.12269
101	down	C9orf116	0	0	1704.99	4.81189	0.59756
102	down	C9orf152	5.8789e-06	0.00015873	2447.96	5.38471	0.772285
103	down	CA12	0	0	454.971	6.62219	1.0101
104	down	CA2	0	0	1131.24	5.50442	1.40754
105	down	CA8	3.26605e-07	1.39665e-05	1997.46	5.09292	0.860171
106	down	CABYR	0.000524855	0.00799502	3123.13	4.74018	0.422279
107	down	CACNB3	8.81834e-06	0.000227656	2502.43	6.41459	0.59614
108	down	CACNG4	0.000565354	0.00850197	3137.82	5.34576	0.618292
109	down	CAMK2N2	0.000131949	0.00242788	2878.28	4.2131	0.686927
110	down	CANT1	0.000642759	0.00939828	3163.28	6.05631	0.653679
111	down	CAP2	0	0	1737.08	5.82472	0.809912
112	down	CAPN13	0	0	1290.32	5.23066	0.989183
113	down	CAPN9	0.000190737	0.00337963	2935.87	4.9488	0.776418
114	down	CAPS	0	0	1670.24	7.70829	0.777207
115	down	CARD19	3.26605e-07	1.39665e-05	2038.56	4.87505	0.537455
116	down	CARTPT	0.000202495	0.00352273	2951.72	5.25763	1.31174
117	down	CASC1	1.63303e-06	5.0813e-05	2296.17	4.54704	0.610416
118	down	CBLN2	0	0	1614.78	4.89034	1.22824
119	down	CBX3	1.95963e-06	5.96421e-05	2325.97	7.43013	0.482177
120	down	CCDC189	0	0	1454.98	5.63813	0.787809
121	down	CCDC24	1.30642e-06	4.1841e-05	2256.02	4.57851	0.612835
122	down	CCDC74B	9.47155e-05	0.00183312	2822.68	5.48213	0.491292
123	down	CCNA2	3.52734e-05	0.000769231	2686.96	5.95331	0.445386
124	down	CCNB1	0	0	710.212	5.67338	0.740335
125	down	CCNB2	0	0	1412.15	5.20404	0.664131
126	down	CCND1	0	0	1926.8	10.4556	0.687435
127	down	CCNO	1.30642e-06	4.1841e-05	2277.92	5.23337	0.913464
128	down	CD177	9.70018e-05	0.00186792	2828.25	5.27067	1.21141
129	down	CD9	0.000242015	0.00410299	2983.96	6.54474	0.654726
130	down	CDC20	0	0	1748.19	5.78099	0.698747
131	down	CDC20B	0.00010778	0.00205224	2843.11	5.23074	1.0232
132	down	CDC45	0	0	1620.54	4.66227	0.698371
133	down	CDC7	0.000192697	0.00338691	2940.2	5.29713	0.568254
134	down	CDCA2	0	0	1815.63	4.41968	0.582537
135	down	CDCA5	0	0	845.5	5.32829	0.827065
136	down	CDCA7L	3.26605e-07	1.39665e-05	1961.69	6.34381	0.809473
137	down	CDH1	1.11046e-05	0.000276423	2537.16	7.84113	1.14024
138	down	CDK2AP2	0.000606833	0.00895853	3151.54	4.52783	0.651786
139	down	CDK5R1	2.61284e-06	7.7821e-05	2344.06	5.33685	0.563465
140	down	CDKN3	0	0	844.287	5.14697	0.739488
141	down	CDS1	9.79816e-07	3.34821e-05	2213.66	4.77927	0.595131
142	down	CELSR2	0	0	1675.55	6.03476	0.706655
143	down	CELSR3	1.11046e-05	0.000276423	2537.93	4.47834	0.745338
144	down	CENPA	8.5244e-05	0.00167522	2806.88	4.54989	0.540831
145	down	CENPF	0	0	499.638	6.43142	0.947557
146	down	CENPI	3.62532e-05	0.000786119	2693.89	5.32295	0.50989
147	down	CENPN	0	0	1716.75	5.32626	0.658441
148	down	CENPP	7.18532e-06	0.000191638	2473.5	5.35356	0.752495
149	down	CENPQ	0.000514077	0.00787	3119	4.88171	0.606517
150	down	CENPS	1.63303e-06	5.0813e-05	2321.85	5.21854	0.520405
151	down	CENPS-CORT	1.63303e-06	5.0813e-05	2322.22	5.21854	0.520405
152	down	CENPW	1.95963e-06	5.96421e-05	2327.05	5.48971	0.605333
153	down	CENPX	3.26605e-07	1.39665e-05	2124.41	7.08724	0.719462
154	down	CEP55	0	0	242.306	5.83009	1.08503
155	down	CEP70	6.53211e-07	2.39234e-05	2196.12	5.55033	0.572483
156	down	CERS2	4.18055e-05	0.000898876	2711.87	6.92374	0.603683
157	down	CERS6	0	0	1805.18	6.77636	0.694019
158	down	CFAP45	4.50715e-05	0.000953039	2722.96	5.44071	0.657132
159	down	CFB	0	0	1735.76	9.33052	0.961025
160	down	CGN	0	0	1387.8	6.24767	0.941804
161	down	CHAF1B	0.000507871	0.00779058	3116.75	4.46408	0.597334
162	down	CHCHD1	5.8789e-06	0.00015873	2445.52	6.37229	0.588768
163	down	CHCHD5	4.57247e-06	0.000126812	2427.16	5.48258	0.536647
164	down	CHEK1	6.53211e-07	2.39234e-05	2165.66	4.99558	0.549991
165	down	CHMP4C	3.26605e-07	1.39665e-05	2061.2	6.17996	0.730727
166	down	CIB1	2.28624e-05	0.000532724	2628.05	7.41526	0.56952
167	down	CIT	0	0	1279.99	4.86291	0.738894
168	down	CITED4	6.27082e-05	0.00127152	2772.76	5.18779	0.911951
169	down	CKAP2L	0	0	1022.75	4.23445	0.770387
170	down	CKMT1A	6.53211e-07	2.39234e-05	2176.95	5.90181	0.808191
171	down	CKMT1B	3.26605e-07	1.39665e-05	2032.37	5.75997	0.864847
172	down	CKS1B	3.26605e-07	1.39665e-05	2011.73	7.15086	0.578512
173	down	CKS1BP2	3.26605e-07	1.39665e-05	2010.65	7.15086	0.578512
174	down	CKS1BP3	3.26605e-07	1.39665e-05	2010.46	7.15086	0.578512
175	down	CKS2	0	0	454.672	6.52898	0.919078
176	down	CLDN3	0	0	1703.2	6.3752	0.892545
177	down	CLEC3A	0	0	1470.14	5.36284	1.72444
178	down	CLEC5A	9.40623e-05	0.00182278	2821.09	4.64715	0.550277
179	down	CLGN	1.99229e-05	0.000469954	2605.11	4.38264	0.733142
180	down	CLIC6	0	0	1331.97	6.68107	1.38954
181	down	CLLU1OS	3.26605e-07	1.39665e-05	2151.87	4.42683	0.603742
182	down	CLNS1A	4.73578e-05	0.000991792	2733.76	6.40551	0.69302
183	down	CLPSL2	0	0	1057.98	4.25295	0.849379
184	down	CLSTN2	3.26605e-07	1.39665e-05	2007.14	7.58339	0.972875
185	down	CMPK2	9.9288e-05	0.00190955	2830.77	5.21714	0.556538
186	down	CNFN	0.000119864	0.00225153	2859.02	5.54115	0.563166
187	down	CNTNAP2	0	0	630.964	5.32469	1.51655
188	down	COA6	1.20844e-05	0.000298869	2545.26	5.39692	0.551678
189	down	COL10A1	0	0	1256.44	5.5876	1.21478
190	down	COL11A1	0	0	1756.74	6.78736	1.39079
191	down	COL4A5	1.66569e-05	0.000397196	2578.24	5.15735	0.793712
192	down	COMMD3	1.63303e-06	5.0813e-05	2300.69	7.10064	0.765375
193	down	COMTD1	0.000690117	0.00993885	3179.19	5.33109	0.527087
194	down	COPS5	0.000303416	0.00495203	3023.88	7.68485	0.498235
195	down	CORO7-PAM16	0	0	1572.03	5.97419	0.757836
196	down	COX17	9.79816e-07	3.34821e-05	2214.8	7.5584	0.748557
197	down	COX17P1	9.79816e-07	3.34821e-05	2211.6	7.5584	0.748557
198	down	COX6A1	0	0	1768.15	8.36174	0.605294
199	down	COX6A1P2	0	0	1768.28	8.36174	0.605294
200	down	COX6C	0	0	654.92	9.92961	1.05551
201	down	COX7A2	3.26605e-07	1.39665e-05	2023.46	8.04086	0.845523
202	down	COX7C	0.000511464	0.00783784	3118.74	9.16985	0.571207
203	down	COX8A	3.26605e-07	1.39665e-05	2009.32	7.63096	0.635747
204	down	CPA6	0.000240381	0.00408889	2982.25	4.64864	0.505908
205	down	CPB1	0	0	1315.43	6.66367	2.06995
206	down	CRB3	9.79816e-07	3.34821e-05	2223.24	5.02274	0.510757
207	down	CREB3L4	1.30642e-06	4.1841e-05	2263.94	5.95307	0.688324
208	down	CRHR2	0.000192044	0.003391	2938.3	5.74271	0.715193
209	down	CRIP1	0	0	1304.94	9.36033	1.06986
210	down	CRIP3	0	0	1256.2	6.18937	1.08605
211	down	CRNDE	0	0	1466.37	7.0635	0.824226
212	down	CSF3R	0.000405317	0.00641012	3072.97	5.5016	0.750541
213	down	CST1	0	0	1784.26	4.84417	0.944941
214	down	CST2	0.000101901	0.00195	2834.33	4.65028	0.704279
215	down	CST9	0	0	1930.06	4.67138	0.757366
216	down	CSTF3-AS1	0.000477824	0.00738143	3105.44	8.04953	0.561496
217	down	CT47B1	7.15266e-05	0.00143325	2788.45	5.81893	0.736467
218	down	CXADR	3.26605e-06	9.4518e-05	2372.9	6.04576	1.14908
219	down	CXADRP1	6.53211e-07	2.39234e-05	2182.46	6.48727	1.25449
220	down	CXCL10	0	0	1596.87	5.46661	0.854489
221	down	CXorf40A	1.99229e-05	0.000469954	2607.07	5.82514	0.686223
222	down	CXXC5	0.000363185	0.0058159	3054.92	6.53564	0.529252
223	down	CYB561D2	1.17578e-05	0.000291262	2545.08	6.10717	0.731981
224	down	CYB5A	8.49174e-06	0.000219966	2498.35	6.99487	0.605222
225	down	CYC1	3.26605e-06	9.4518e-05	2363.88	6.2866	0.563783
226	down	CYP21A1P	0.000136194	0.00248214	2883.91	4.85283	0.51662
227	down	CYP21A2	0.000135215	0.00247017	2883.44	4.85283	0.51662
228	down	CYP2A6	0	0	490.487	4.08739	1.22881
229	down	CYP2A7	3.26605e-07	1.39665e-05	2024.2	5.07169	0.785831
230	down	CYP2T1P	0	0	535.995	5.81807	1.27999
231	down	CYP4F11	3.26605e-07	1.39665e-05	1963.63	5.81005	0.928401
232	down	CYP51A1	0.000192697	0.00338691	2940.65	7.51362	0.583169
233	down	DBNDD2	0.000207394	0.00359163	2956.94	4.94408	0.59748
234	down	DCAF12	6.0422e-05	0.00122679	2767.84	6.18503	0.564128
235	down	DCAF13P3	0.00040891	0.00644696	3075.22	6.2042	0.603848
236	down	DCDC2	1.63303e-06	5.0813e-05	2319.37	6.12604	1.19738
237	down	DCTPP1	0	0	1326.78	7.60894	0.670445
238	down	DCXR	2.28624e-06	6.90335e-05	2332.16	6.20071	0.720197
239	down	DDIT4	0.000275655	0.0045671	3007.77	8.0492	0.79827
240	down	DDX39A	3.56e-05	0.000775249	2688.71	6.96388	0.638639
241	down	DECR2	3.26605e-07	1.39665e-05	2009.8	5.47575	0.585632
242	down	DEGS2	0.000154158	0.00277647	2902.4	4.50358	0.523478
243	down	DENND1B	1.86165e-05	0.000440495	2589.97	5.60265	0.663304
244	down	DHCR24	0	0	1639.1	6.70705	0.765149
245	down	DHRS13	2.67816e-05	0.000613772	2649.11	7.84515	0.694529
246	down	DHRS2	0	0	782.413	6.13809	1.48532
247	down	DHX58	0.000268796	0.00446797	3003.67	4.81571	0.536286
248	down	DIAPH3	9.79816e-07	3.34821e-05	2240.98	5.08071	0.4472
249	down	DLG5	4.57247e-06	0.000126812	2418.28	7.40779	0.683399
250	down	DLGAP5	1.50238e-05	0.000365079	2565.31	4.60584	0.44712
251	down	DNAAF4	0.000686198	0.00990104	3177.35	5.48325	0.465635
252	down	DNAJC1	3.91926e-06	0.00011257	2384.87	6.70618	1.0297
253	down	DNAJC12	0	0	880.726	5.4527	0.906562
254	down	DNAJC9	6.2055e-06	0.000166667	2457.72	7.12668	0.584682
255	down	DNALI1	3.29871e-05	0.000729769	2677.06	6.55607	0.640217
256	down	DPCD	0	0	1422.12	6.4462	0.66844
257	down	DRAP1	7.80587e-05	0.00155397	2797.39	6.66363	0.554173
258	down	DSCR4	0.000470638	0.00731472	3101.59	5.46146	0.642318
259	down	DSG2	0.000491868	0.00756784	3110.17	6.94906	0.573495
260	down	DSP	0	0	1785.47	6.97127	0.905478
261	down	DTL	0.000237769	0.00405797	2979.19	4.70643	0.477578
262	down	DYNLRB2	3.26605e-07	1.39665e-05	1983.61	5.25446	0.772901
263	down	E2F2	8.94898e-05	0.00175416	2813.45	5.26084	0.519881
264	down	EBNA1BP2	0.000287413	0.00473628	3016.61	7.81326	0.503196
265	down	EBP	1.33908e-05	0.000329053	2554.46	5.16212	0.473556
266	down	ECI1	3.26605e-07	1.39665e-05	1971.59	6.17327	0.644856
267	down	ECT2	0	0	731.981	6.21888	0.835637
268	down	EEF1A2	0	0	1706.63	4.95728	1.02679
269	down	EFCAB2	8.32843e-05	0.00164093	2803.56	6.41866	0.806289
270	down	EFHD1	0	0	1427.74	6.98694	1.01058
271	down	EIF3H	0.000241361	0.004101	2983.77	8.86714	0.621123
272	down	ELOC	0.000491541	0.00757042	3110.05	7.42881	0.499905
273	down	ELOVL2	3.26605e-07	1.39665e-05	1944.79	4.36327	0.798183
274	down	ELOVL5	6.53211e-07	2.39234e-05	2169.85	8.65231	0.762695
275	down	ELP2	3.26605e-07	1.39665e-05	2091.25	7.98293	0.787993
276	down	EMC6	1.33908e-05	0.000329053	2557.2	7.26117	0.584222
277	down	EMC9	4.24587e-06	0.000121043	2411.36	6.33139	0.624626
278	down	EMP2	0.00067542	0.00977316	3173.28	6.26872	0.558873
279	down	ENO2	0.00014436	0.00261848	2891.88	6.70834	0.814383
280	down	ENPP1	1.63303e-05	0.00039185	2574.98	6.80217	1.05015
281	down	ENPP5	9.79816e-07	3.34821e-05	2224.24	6.75912	1.13516
282	down	ENSA	0.000566334	0.00850834	3138.14	7.02694	0.497674
283	down	ENSAP2	6.63009e-05	0.00133202	2780.7	6.72395	0.638755
284	down	EPCAM	0	0	813.422	8.59623	0.940855
285	down	EPS8L1	9.66752e-05	0.00186398	2827.41	6.06978	0.616919
286	down	EPSTI1	3.26605e-07	1.39665e-05	2133.73	6.88291	0.948138
287	down	ERBB4	0.000113985	0.00215698	2851.49	4.78509	0.933127
288	down	ERI2	0.000609772	0.00896734	3152.57	6.29216	0.524606
289	down	ERMP1	2.93945e-06	8.62069e-05	2358.15	7.65642	0.592524
290	down	ESM1	3.13541e-05	0.00069869	2669.38	6.00654	0.72054
291	down	ESR1	0	0	256.725	8.36622	1.16214
292	down	ESRP1	0	0	1547.45	6.23078	0.667442
293	down	ETNK2	4.50715e-05	0.000953039	2726.05	5.06985	0.539574
294	down	EVL	0	0	1483.06	9.26617	0.746446
295	down	EXO1	0	0	1487.87	4.60558	0.756587
296	down	EZH2	0	0	1869.19	5.8187	0.531968
297	down	EZR	1.30642e-06	4.1841e-05	2280.3	9.44705	0.670565
298	down	F12	0	0	1131.28	5.80858	0.862812
299	down	FAAH	6.49944e-05	0.00131266	2777.94	6.28064	0.663145
300	down	FAAH2	5.84623e-05	0.00119016	2764.98	5.34114	0.54472
301	down	FABP6	0.000348161	0.00561053	3046.87	3.97495	0.547638
302	down	FAM120AOS	0.00062251	0.00911962	3157.67	6.05552	0.516136
303	down	FAM162A	7.51192e-06	0.000197595	2487.34	7.23501	0.743938
304	down	FAM173A	4.57247e-06	0.000126812	2421.35	5.72084	0.526438
305	down	FAM174B	0.000553596	0.00834154	3133.05	5.7468	0.863973
306	down	FAM214A	0	0	1796.1	6.40628	0.685239
307	down	FAM234B	0	0	1830.69	6.90042	1.15326
308	down	FAM49B	3.91926e-05	0.000846262	2703.99	6.87252	0.607072
309	down	FAM72D	8.26311e-05	0.00163226	2802.3	5.23187	0.450099
310	down	FAM83H	0	0	1331.82	6.06289	0.811723
311	down	FAM84B	0	0	1940.76	5.93162	0.816218
312	down	FAM96A	3.26605e-07	1.39665e-05	1986.47	6.75095	0.630127
313	down	FANCD2	3.91926e-06	0.00011257	2381.14	4.49984	0.697201
314	down	FANCG	0.000205761	0.00357548	2955.41	5.97019	0.480182
315	down	FANCI	0	0	1650.92	4.54515	0.600646
316	down	FANK1	9.79816e-07	3.34821e-05	2221.4	6.61685	0.802769
317	down	FAR2P2	3.26605e-07	1.39665e-05	2003.87	5.33309	1.01314
318	down	FAR2P3	3.26605e-07	1.39665e-05	2018.44	5.33309	1.01314
319	down	FASN	3.49468e-05	0.000764286	2685.57	9.41357	0.806971
320	down	FBP1	0	0	1872.95	6.98527	0.914689
321	down	FBXL16	9.79816e-07	3.34821e-05	2212.36	5.74942	0.714405
322	down	FCER1G	0.000274348	0.00455531	3007.36	6.32477	0.773081
323	down	FCRLB	8.81834e-06	0.000227656	2501.74	5.28239	0.659067
324	down	FDFT1	0.000135541	0.00247318	2883.6	7.61835	0.688734
325	down	FEN1	9.79816e-07	3.34821e-05	2217.42	6.48293	0.491759
326	down	FGD3	0	0	461.626	6.49164	0.962214
327	down	FGFR3	0	0	1189.8	6.17267	0.807684
328	down	FKBP4	0	0	1053.24	6.26099	0.724409
329	down	FLAD1	0.000289372	0.00476344	3017.23	6.07193	0.439689
330	down	FOXA1	0	0	881.059	8.59811	0.957193
331	down	FOXD2	0.000430466	0.00675205	3085.04	5.3269	0.549998
332	down	FOXJ1	0.000548044	0.00826601	3130.75	4.80311	0.659398
333	down	FOXR1	0.000574499	0.00858887	3140.95	5.73741	0.79655
334	down	FPR3	0	0	1725.41	6.12037	1.03543
335	down	FRK	6.53211e-07	2.39234e-05	2173.19	7.21397	0.738054
336	down	FSIP1	0	0	169.145	6.55743	1.53221
337	down	FXYD3	9.79816e-07	3.34821e-05	2223.48	5.49448	0.709927
338	down	G6PC3	0.000316154	0.00512712	3032.62	5.15004	0.541349
339	down	GAD1	0.000127703	0.00237257	2871.32	4.91931	0.710974
340	down	GAPDH	0.000114312	0.00216049	2852.63	9.36447	0.501061
341	down	GAPDHP23	0	0	1920.85	8.21341	0.647417
342	down	GAPDHP33	3.26605e-07	1.39665e-05	2108.97	7.28847	0.654269
343	down	GAPDHP72	7.21798e-05	0.00144256	2788.87	6.45578	0.614204
344	down	GATA3	0	0	1285.55	7.69568	0.954785
345	down	GCAT	7.57724e-05	0.00151042	2795.27	4.83205	0.520191
346	down	GCNT3	3.91926e-06	0.00011257	2387.18	3.88229	0.726787
347	down	GDAP1	1.56771e-05	0.000378549	2569.38	5.60408	0.677385
348	down	GEMIN6	0.000379189	0.00601554	3060.97	6.08301	0.472202
349	down	GFPT1	0.000633614	0.00927342	3161.57	7.0484	0.564811
350	down	GFRA1	0	0	544.002	6.56642	1.07281
351	down	GGCT	4.57247e-06	0.000126812	2424.57	9.55499	0.525377
352	down	GGH	0.000168855	0.00301282	2916.72	5.34821	0.68479
353	down	GINS2	0	0	653.342	5.04288	0.980935
354	down	GJB2	0.00021066	0.00363176	2958.52	5.84076	0.952197
355	down	GLA	6.53211e-07	2.39234e-05	2186.65	6.38761	0.696701
356	down	GLRB	2.44954e-05	0.000568182	2637.44	4.5078	0.684768
357	down	GML	2.54752e-05	0.000585586	2642.36	5.67271	0.478388
358	down	GON7	0.00022993	0.00393736	2974.05	5.52979	0.558583
359	down	GOT2	1.01248e-05	0.000253268	2527.1	7.16282	0.59343
360	down	GP2	5.58495e-05	0.00114611	2758.12	5.81577	1.00645
361	down	GREB1	0	0	1092.5	5.35244	0.723791
362	down	GREB1L	0.000153178	0.00276207	2901.92	4.58032	0.712191
363	down	GRIA2	3.26605e-07	1.39665e-05	2076.91	5.45015	1.86074
364	down	GRP	6.53211e-07	2.39234e-05	2177.1	5.26028	0.994121
365	down	GSS	5.22568e-05	0.00107817	2748.87	5.61908	0.54157
366	down	GSTO2	0	0	999.188	6.74697	0.947107
367	down	GTPBP2	0.000185838	0.00330046	2931.05	5.11536	0.537997
368	down	H1F0	0.000205761	0.00357548	2954.94	9.16543	0.681688
369	down	H2AFJ	0.000475537	0.00736097	3103.91	8.01045	0.484938
370	down	H2AFZ	0	0	1347.75	8.40413	0.636124
371	down	H2BFS	0	0	1588.77	6.67216	0.673628
372	down	HACD3	6.95669e-05	0.00139581	2785.22	6.80617	0.538601
373	down	HAUS1	4.24587e-06	0.000121043	2397.13	5.8913	0.496281
374	down	HBA1	0	0	878.563	6.86619	1.19805
375	down	HBA2	0	0	877.06	6.86619	1.19805
376	down	HBB	0	0	462.37	7.77524	1.5077
377	down	HBE1	0	0	1215.19	5.33924	1.08166
378	down	HCAR1	0.000556209	0.00837266	3134.26	6.37769	0.772141
379	down	HDAC11	0	0	552.993	7.11031	0.938618
380	down	HDDC3	0.000191717	0.00338915	2937.3	5.53423	0.456546
381	down	HDGF	0.00010582	0.00201995	2839.3	5.46468	0.524012
382	down	HELZ2	2.05761e-05	0.000482389	2614.7	4.81783	0.600852
383	down	HES6	3.26605e-07	1.39665e-05	2019.78	4.45395	0.720457
384	down	HIGD1A	2.05761e-05	0.000482389	2613.07	7.43436	0.653097
385	down	HIGD1AP1	2.67816e-05	0.000613772	2649.77	6.74287	0.657026
386	down	HIGD1AP12	9.79816e-07	3.34821e-05	2243.41	5.57583	0.824837
387	down	HIGD1AP14	1.30642e-06	4.1841e-05	2246.33	5.57583	0.824837
388	down	HIST1H1B	0	0	885.753	5.54324	0.823478
389	down	HIST1H1C	0	0	1017.67	7.30555	0.904415
390	down	HIST1H1E	4.89908e-06	0.000135135	2435.76	7.50467	0.702705
391	down	HIST1H2AB	2.61284e-06	7.7821e-05	2347.92	6.14748	0.537756
392	down	HIST1H2AC	0.000118231	0.00222632	2857.31	9.06504	0.637538
393	down	HIST1H2AD	6.53211e-07	2.39234e-05	2188.14	6.55609	0.624346
394	down	HIST1H2AE	0	0	766.531	6.4077	0.836928
395	down	HIST1H2AH	0	0	1513.16	4.81184	0.735855
396	down	HIST1H2AI	0	0	369.415	6.51445	1.03852
397	down	HIST1H2AJ	0	0	357.437	5.51898	1.06608
398	down	HIST1H2AM	0	0	794.132	5.57927	0.764985
399	down	HIST1H2APS5	0	0	268.689	5.28996	1.20492
400	down	HIST1H2BC	6.53211e-07	2.39234e-05	2191.94	7.96994	0.614747
401	down	HIST1H2BD	0	0	1594.01	6.46384	0.770423
402	down	HIST1H2BE	0	0	1580.26	7.82775	0.677401
403	down	HIST1H2BF	0	0	628.986	7.04452	0.890709
404	down	HIST1H2BG	0	0	1005.33	7.60964	0.772304
405	down	HIST1H2BH	1.30642e-06	4.1841e-05	2258.96	6.16613	0.590859
406	down	HIST1H2BJ	8.16513e-06	0.000212224	2495.19	5.55628	0.486094
407	down	HIST1H2BK	0	0	1587.6	6.67216	0.673628
408	down	HIST1H2BM	3.42936e-05	0.00075431	2682.73	4.90697	0.507282
409	down	HIST1H3A	4.24587e-06	0.000121043	2394.05	5.04572	0.561961
410	down	HIST1H3B	0	0	1414.78	5.2788	0.650866
411	down	HIST1H3C	0	0	272.931	5.28996	1.20492
412	down	HIST1H3D	0	0	1589.46	5.4304	0.856516
413	down	HIST1H3F	0	0	1154.95	6.00535	0.76749
414	down	HIST1H3I	0.000327258	0.00529598	3037.31	4.70578	0.65513
415	down	HIST1H3J	0	0	794.402	5.57927	0.764985
416	down	HIST1H4A	1.30642e-06	4.1841e-05	2272.95	5.11465	0.633812
417	down	HIST1H4B	0.000127703	0.00237257	2870.93	7.06535	0.783539
418	down	HIST1H4C	5.8789e-06	0.00015873	2452.33	8.33783	0.635377
419	down	HIST1H4H	1.73101e-05	0.000412131	2583.58	8.53939	0.654216
420	down	HIST1H4I	0.000302763	0.00494664	3023.4	6.85049	0.747174
421	down	HIST1H4J	3.26605e-07	1.39665e-05	2136.61	5.98546	0.604443
422	down	HIST1H4K	3.26605e-07	1.39665e-05	2136.83	5.98546	0.604443
423	down	HIST1H4L	2.90679e-05	0.000659259	2660.42	5.21276	0.539238
424	down	HIST2H2AA3	3.26605e-07	1.39665e-05	1975.65	8.39953	0.574152
425	down	HIST2H2AA4	0	0	1757.16	7.62025	0.609394
426	down	HIST2H2AB	0	0	1131.57	7.04668	0.796481
427	down	HIST2H2AC	0.000259325	0.00433406	2996.9	8.82353	0.536504
428	down	HIST2H3A	0	0	989.098	5.22581	0.892443
429	down	HIST2H3C	0	0	988.502	5.22581	0.892443
430	down	HIST2H4A	1.63303e-06	5.0813e-05	2299.82	6.08947	0.560719
431	down	HIST2H4B	1.63303e-06	5.0813e-05	2299.64	6.08947	0.560719
432	down	HIST3H2A	0	0	951.448	8.31558	0.79662
433	down	HIST4H4	1.63303e-06	5.0813e-05	2315.37	5.75989	0.573261
434	down	HMG20B	3.26605e-07	1.39665e-05	2046.93	6.42563	0.558507
435	down	HMGA1P8	0.00058495	0.00870262	3144.15	5.56763	0.647724
436	down	HMGB2	0	0	1644.55	9.02366	0.685674
437	down	HMGB3	0	0	672.123	5.72753	0.982805
438	down	HMGB3P15	4.50715e-05	0.000953039	2723.92	5.11743	0.534477
439	down	HMGB3P24	4.47449e-05	0.000951389	2721.58	5.11743	0.534477
440	down	HMMR	1.63303e-06	5.0813e-05	2309.46	4.98367	0.515728
441	down	HNRNPUL2-BSCL2	3.26605e-07	1.39665e-05	2136.91	7.42535	0.62067
442	down	HOOK1	0	0	1374.93	7.04436	0.636515
443	down	HOXB2	4.9644e-05	0.00102981	2742.42	5.39929	0.672591
444	down	HOXC9	0.00015971	0.00286972	2907.76	6.39861	1.12807
445	down	HPN	0	0	1317.89	5.29692	0.737273
446	down	HSD17B1	0.000200209	0.00349089	2950.14	4.18745	0.767957
447	down	HSD17B10	0.000471945	0.00732016	3102.54	6.02772	0.459123
448	down	HSD17B6	0.0002136	0.00367829	2961.05	4.98057	0.537468
449	down	HSD17B7	3.36403e-05	0.000741007	2680.64	6.42987	0.513713
450	down	HSD17B7P2	0.000259325	0.00433406	2996.77	6.28555	0.464085
451	down	HSPA2	0.000280227	0.00463283	3011.47	6.92806	0.808487
452	down	HSPA9	3.75596e-05	0.000813296	2695.28	7.49809	0.648309
453	down	HSPB11	6.56477e-05	0.00132063	2779.04	5.36856	0.489924
454	down	HSPB8	0	0	1676.87	6.78149	1.2939
455	down	HSPD1P4	0.000311908	0.005069	3029.54	8.12422	0.558283
456	down	HSPE1	0.000295578	0.00484995	3019.74	8.86279	0.56598
457	down	HSPE1-MOB4	2.61284e-05	0.0005997	2645.4	9.07572	0.613429
458	down	HYAL3	0.000418708	0.00657436	3079.07	4.49919	0.493434
459	down	HYLS1	0.000146972	0.00265957	2895.88	5.26252	0.373751
460	down	IDH2	0.00044255	0.00693449	3089.63	5.67069	0.595289
461	down	IER3	0	0	1193.61	8.58168	1.01888
462	down	IER3IP1	3.26605e-06	9.4518e-05	2363.57	5.97325	0.809115
463	down	IFI27	0.000365798	0.00583942	3055.69	9.02387	1.0357
464	down	IFI30	9.79816e-07	3.34821e-05	2237.77	7.78794	0.995066
465	down	IFI6	0	0	1142.19	6.68279	0.771577
466	down	IFIT1	0	0	880.893	8.17815	1.02895
467	down	IFIT2	6.85871e-06	0.000183566	2466.29	6.48004	0.805274
468	down	IFITM1	9.79816e-07	3.34821e-05	2231.11	7.59919	1.01035
469	down	IGFBP2	1.01248e-05	0.000253268	2521.3	5.81748	0.847897
470	down	IL17RB	8.81834e-06	0.000227656	2505.15	5.04304	0.494048
471	down	IL6ST	9.47155e-06	0.000242881	2508.84	8.37356	0.527463
472	down	ILF2	1.33908e-05	0.000329053	2554.25	7.22335	0.676113
473	down	ILVBL	0.000128356	0.00237893	2872.51	6.31215	0.69217
474	down	INCENP	0.000244301	0.0041326	2985.69	4.53564	0.472335
475	down	INO80B-WBP1	0.00026553	0.0044281	3001.27	8.1226	0.554718
476	down	INPP4B	0.000372657	0.00593652	3058.51	6.01538	0.563919
477	down	INSM1	0	0	1345.59	4.56197	1.06462
478	down	IRF9	7.18532e-06	0.000191638	2475.8	7.41007	0.635695
479	down	IRX3	0	0	1765.39	6.7908	0.822245
480	down	IRX5	3.26605e-07	1.39665e-05	1969.47	6.31263	0.695393
481	down	ISG15	0	0	475.571	7.67287	1.28706
482	down	ISOC1	7.51192e-06	0.000197595	2486.08	5.60394	0.81588
483	down	ITPKA	0.00067444	0.00977746	3173.06	4.88815	0.551209
484	down	JMJD8	0.000100921	0.00193609	2832.72	7.03521	0.524196
485	down	JPT1	3.26605e-07	1.39665e-05	2150.02	5.89904	0.620011
486	down	KCNC2	1.01248e-05	0.000253268	2521.35	4.65287	0.808913
487	down	KCNE4	0	0	1373.32	5.34255	1.14852
488	down	KCNJ3	0	0	1899.81	4.91617	0.881252
489	down	KCNK15	0	0	1526.94	4.68231	0.645864
490	down	KCNS3	0.000283167	0.00467638	3013.98	6.49744	0.696999
491	down	KCTD3	3.26605e-07	1.39665e-05	2115.1	8.41985	0.549095
492	down	KCTD6	6.53211e-07	2.39234e-05	2162.32	7.22507	0.706496
493	down	KDM4B	0.000105493	0.00201623	2838.17	6.55049	0.490374
494	down	KIAA1324	4.57247e-06	0.000126812	2418.15	6.63858	0.766225
495	down	KIF11	0	0	1129.5	4.91437	0.690815
496	down	KIF15	0	0	1933.72	5.16528	0.522254
497	down	KIF20A	4.27853e-05	0.000916084	2715.71	4.88082	0.478563
498	down	KIF22	2.90679e-05	0.000659259	2661.17	6.30308	0.43857
499	down	KIF4A	0	0	898.803	4.19057	0.794425
500	down	KIFC2	0	0	1402.23	7.68759	0.834171
501	down	KLHL35	0.000405644	0.00640867	3073.45	5.77815	0.642085
502	down	KNL1	0.000226991	0.00389138	2971.43	4.80052	0.394624
503	down	KPNA2P3	0.000489255	0.0075428	3109.25	6.5116	0.4479
504	down	KRT16	0	0	1807.49	7.09329	1.0134
505	down	KRT18	0	0	1583.12	6.75956	0.695087
506	down	KRT18P31	0	0	1582.67	6.75956	0.695087
507	down	KRT18P55	0	0	1615.22	7.3772	0.614128
508	down	KRT18P59	0	0	1751.72	5.98409	0.62024
509	down	KRT19	0	0	472.332	9.20048	1.3747
510	down	KRT8	0	0	627.619	8.59947	1.02724
511	down	KRT8P33	0	0	1260.78	6.37256	0.766564
512	down	KRT8P47	0	0	1764.35	6.2726	0.661758
513	down	LAGE3	3.26605e-07	1.39665e-05	1961.75	5.76204	0.700123
514	down	LAMP5	1.66569e-05	0.000397196	2579.78	5.97026	0.961635
515	down	LAMTOR2	3.26605e-07	1.39665e-05	2136.79	6.77629	0.577342
516	down	LAPTM4B	0	0	1308.96	7.94478	0.958186
517	down	LBHD1	2.93945e-05	0.000662739	2662.57	7.96492	0.555062
518	down	LDLRAD3	0	0	1844.12	5.73573	0.826017
519	down	LEF1	2.61284e-06	7.7821e-05	2355.07	7.10687	0.88744
520	down	LIN9	0.000578745	0.00862707	3142.34	4.94432	0.435659
521	down	LINC00452	0	0	1428.58	5.68714	0.914338
522	down	LINC00622	3.26605e-07	1.39665e-05	2107.55	7.28847	0.654269
523	down	LINC00993	0.000114965	0.00217016	2853	7.7514	1.585
524	down	LLGL2	0.000130969	0.00241566	2876.78	5.27637	0.799601
525	down	LMNB1	9.96146e-05	0.00191343	2831.77	5.28698	0.524354
526	down	LONRF2	0.000376249	0.0059751	3059.84	6.14944	0.533345
527	down	LRBA	7.51192e-06	0.000197595	2482.01	6.30643	0.68629
528	down	LRP2	2.67816e-05	0.000613772	2647.55	6.41356	1.28824
529	down	LRRC6	3.26605e-07	1.39665e-05	1986.9	5.20313	0.832964
530	down	LRRC75A-AS1	2.4822e-05	0.000572289	2640.8	6.49239	0.665895
531	down	LRRD1	0.000193677	0.00339633	2941.5	7.51362	0.583169
532	down	LSM4	0	0	1273.38	7.47671	0.694898
533	down	LYPD6	2.22092e-05	0.000519084	2622.07	5.49479	0.748302
534	down	LYPD6B	6.53211e-07	2.39234e-05	2186.17	6.22101	1.08872
535	down	LYPLA1	2.05761e-05	0.000482389	2612.07	6.31248	0.645855
536	down	LYPLA1P3	1.30642e-06	4.1841e-05	2274.83	7.21784	0.643801
537	down	MAD2L1	6.53211e-07	2.39234e-05	2197.08	5.70283	0.539309
538	down	MAGEA8	0	0	1900.53	5.44202	0.895152
539	down	MAL2	0	0	821.513	7.70431	0.953646
540	down	MANEAL	0	0	1441.18	5.52412	0.867416
541	down	MANF	4.04991e-05	0.000873239	2708.43	7.48868	0.540755
542	down	MAP7	0.000360572	0.00578616	3053.97	5.47851	0.573873
543	down	MAPKAPK3	1.63303e-06	5.0813e-05	2305.04	6.82501	0.604426
544	down	MAPT	0	0	1036.93	4.80295	0.652537
545	down	MAPT-IT1	3.26605e-07	1.39665e-05	2098.54	4.7472	0.573737
546	down	MARCKSL1	0	0	1769.19	7.07858	0.660503
547	down	MARVELD2	3.26605e-07	1.39665e-05	2032.47	5.6747	0.570517
548	down	MATN3	4.57247e-06	0.000126812	2432.09	5.98644	1.0615
549	down	MB	0	0	1277.07	6.02124	1.02631
550	down	MCM10	0	0	973.085	5.8752	0.771417
551	down	MCM2	0	0	609.34	5.59406	0.851881
552	down	MCM4	0	0	1563.51	5.02098	0.635561
553	down	MCTS1	0.000139787	0.00253855	2888.19	5.46409	0.49846
554	down	MED13L	5.8789e-06	0.00015873	2454.81	6.53987	0.632881
555	down	MELK	0.00012215	0.00229167	2862.07	5.65836	0.460991
556	down	METTL12	2.90679e-05	0.000659259	2660.72	6.3686	0.803474
557	down	MFSD10	0.00016167	0.00289813	2909.11	7.28769	0.532082
558	down	MFSD3	0	0	921.495	6.77239	0.851287
559	down	MFSD6L	0.000525181	0.00799205	3123.16	4.95703	0.502719
560	down	MGST1	0.000572212	0.00857143	3140.22	5.94148	0.667756
561	down	MICB	4.24587e-06	0.000121043	2393.11	6.25581	0.678786
562	down	MIEN1	0.000167549	0.0029965	2914.48	5.52442	0.633675
563	down	MIF	0	0	1007.79	8.12238	0.850326
564	down	MIR106B	0.00044549	0.00696629	3091.5	6.47402	0.394059
565	down	MIR1180	0.000163303	0.00292398	2910.08	4.58554	0.509025
566	down	MIR1206	2.28624e-06	6.90335e-05	2336.24	5.2671	0.555778
567	down	MIR1282	4.27853e-05	0.000916084	2715.91	6.05696	0.795184
568	down	MIR147B	3.10275e-05	0.000695461	2668.3	5.7241	1.04171
569	down	MIR25	0.000445163	0.0069683	3091.19	6.47402	0.394059
570	down	MIR3143	0	0	1511.9	4.81184	0.735855
571	down	MIR4668	0	0	1843.19	7.22375	0.744146
572	down	MIR4691	0.000518323	0.00792707	3120.48	7.81141	0.527163
573	down	MIR4741	1.63303e-05	0.00039185	2577.52	4.9229	0.609167
574	down	MIR4784	5.74825e-05	0.00117177	2762.73	5.33644	0.625614
575	down	MIR559	0	0	651.371	7.58199	1.07375
576	down	MIR6768	0	0	1573.09	4.65003	0.562992
577	down	MIR6777	0	0	984.687	7.12547	1.11858
578	down	MIR6887	9.79816e-07	3.34821e-05	2222.61	5.49448	0.709927
579	down	MIR93	0.000445816	0.00695719	3091.68	6.47402	0.394059
580	down	MLPH	0	0	1217.89	8.75616	0.956221
581	down	MMP1	4.89908e-06	0.000135135	2438.57	5.02164	0.616604
582	down	MMP10	0.000111372	0.00211276	2847.95	4.65848	0.605696
583	down	MMP11	0	0	367.878	6.45088	1.37309
584	down	MMP13	0.000206741	0.00358437	2956.09	5.03799	0.826167
585	down	MMP9	0.000521915	0.00795817	3121.43	5.10664	0.970973
586	down	MND1	2.28624e-06	6.90335e-05	2338.74	5.02698	0.554118
587	down	MREG	0	0	1809	6.02476	0.5572
588	down	MRPL13	0.00038866	0.00615305	3066.25	6.58354	0.481518
589	down	MRPL14	3.26605e-07	1.39665e-05	2034.24	7.48942	0.641368
590	down	MRPL15	1.30642e-06	4.1841e-05	2271.79	7.11646	0.682699
591	down	MRPL17	1.30642e-06	4.1841e-05	2271.13	7.64857	0.5692
592	down	MRPL36	0.000446469	0.00696029	3092.32	7.54312	0.558202
593	down	MRPL37	0.000538245	0.00814229	3127.07	6.8993	0.490792
594	down	MRPL47	0.000685544	0.00990094	3176.87	5.57787	0.477873
595	down	MRPL58	6.2055e-06	0.000166667	2459.85	8.00865	0.680335
596	down	MRPS17	4.99706e-05	0.00103378	2743.45	6.42015	0.508268
597	down	MRPS23	9.79816e-06	0.00025	2510.5	7.16606	0.609506
598	down	MRPS26	3.26605e-06	9.4518e-05	2375.23	6.27642	0.635819
599	down	MRPS30	0	0	485.01	7.86032	1.28714
600	down	MRPS33	3.26605e-07	1.39665e-05	2082.33	6.37017	0.603292
601	down	MRPS35	4.83376e-05	0.00100543	2741	5.00304	0.577096
602	down	MSI2	0	0	1705.78	5.65815	0.682998
603	down	MSMB	0	0	1593.42	4.65089	1.01158
604	down	MSR1	4.83376e-05	0.00100543	2739.31	6.5691	0.773927
605	down	MT1G	5.22568e-06	0.000143113	2441.43	5.99075	0.945264
606	down	MT1H	8.98164e-05	0.00175831	2813.81	4.92605	0.779547
607	down	MTFP1	0	0	1087.11	6.20198	0.736755
608	down	MTX2	0.000310928	0.00505845	3029.04	7.06636	0.424698
609	down	MUC1	2.28624e-06	6.90335e-05	2335.91	8.35091	1.14987
610	down	MX1	9.79816e-07	3.34821e-05	2215.89	9.72845	0.720347
611	down	MYB	0	0	517.628	8.94796	1.02172
612	down	MYL5	1.63303e-05	0.00039185	2575.19	5.87588	0.632335
613	down	MYO5BP2	0.000200536	0.00349261	2950.34	5.85028	0.544827
614	down	MYT1	0	0	1776.51	5.23947	0.69908
615	down	NAA38	1.01248e-05	0.000253268	2525.4	5.71847	0.621576
616	down	NAT1	0	0	148.339	6.55948	1.47335
617	down	NAXE	2.67816e-05	0.000613772	2647.29	6.77436	0.571279
618	down	NCAM2	0.000296884	0.00486617	3020.14	4.9508	0.612405
619	down	NCAPG	0	0	461.193	5.40712	0.994802
620	down	NCAPH	3.26605e-07	1.39665e-05	1950.15	5.03715	0.628726
621	down	NDC80	6.53211e-07	2.39234e-05	2187.57	5.63868	0.552276
622	down	NDUFA2	9.79816e-06	0.00025	2513.92	7.84837	0.616974
623	down	NDUFA3	8.16513e-06	0.000212224	2494.07	6.75209	0.626792
624	down	NDUFA7	0	0	1693.36	5.79364	0.591918
625	down	NDUFA8	0.000602587	0.00891304	3150.14	6.96302	0.557195
626	down	NDUFAF6	3.33137e-05	0.00073487	2678.08	5.99725	0.553212
627	down	NDUFB11	8.00183e-05	0.00158885	2800.51	7.06658	0.543528
628	down	NDUFB7	0.000609772	0.00896734	3152.53	7.032	0.55514
629	down	NDUFS2	0.00047619	0.00736364	3104.57	7.69744	0.597785
630	down	NDUFS8	0.000520282	0.00794118	3121.2	7.81141	0.527163
631	down	NEK10	5.22568e-05	0.00107817	2749.02	5.30905	0.635519
632	down	NEK2	0	0	985.092	5.9052	0.733622
633	down	NEK2P2	3.33137e-05	0.00073487	2679.28	4.95449	0.497132
634	down	NELL2	6.53211e-07	2.39234e-05	2206.01	5.12017	0.838949
635	down	NHP2	1.56771e-05	0.000378549	2569.73	6.87593	0.525377
636	down	NINJ1	3.26605e-07	1.39665e-05	2049.16	7.08904	0.741885
637	down	NIPSNAP1	3.26605e-07	1.39665e-05	2051.91	5.39057	0.597903
638	down	NIT2	0.00010778	0.00205224	2843.43	6.65062	0.44477
639	down	NKAIN1	3.26605e-07	1.39665e-05	2005.69	4.38161	0.645551
640	down	NLN	0.000193677	0.00339633	2941.45	5.76057	0.419736
641	down	NME3	4.63779e-05	0.000975275	2731.08	5.7408	0.625601
642	down	NME4	6.53211e-07	2.39234e-05	2172.89	8.97921	0.707774
643	down	NMRAL1	9.11229e-05	0.00178161	2815.31	6.82189	0.520747
644	down	NOP16	0.000237769	0.00405797	2980.72	6.26509	0.499445
645	down	NOXO1	1.33908e-05	0.000329053	2553.09	5.45634	0.608153
646	down	NPNT	4.24587e-06	0.000121043	2405.57	6.70607	0.686887
647	down	NPRL2	0.000209681	0.00361894	2958.13	6.36126	0.508021
648	down	NPY1R	0	0	286.778	6.91407	1.98879
649	down	NR2F6	0	0	1422.12	7.06773	0.755243
650	down	NRAV	0.000125743	0.0023447	2866.63	5.55303	0.504991
651	down	NRIP1	9.37357e-05	0.00181876	2820.64	7.21408	0.551441
652	down	NSMCE2	1.50238e-05	0.000365079	2565.4	5.89618	0.689573
653	down	NUDT12	0.000335424	0.00542239	3040.6	6.32477	0.673287
654	down	NUF2	3.26605e-07	1.39665e-05	2133.18	4.78573	0.51111
655	down	NUP62CL	0	0	1417.75	6.14798	0.895194
656	down	NUSAP1	0	0	772.045	5.28586	0.711579
657	down	OAS1	3.26605e-07	1.39665e-05	1954.36	6.16629	0.613591
658	down	OAS2	4.76844e-05	0.00099455	2735.29	5.34408	0.619629
659	down	OCIAD2	0	0	1388.66	5.99691	0.672694
660	down	OPLAH	3.26605e-07	1.39665e-05	2092.95	5.21281	0.805314
661	down	ORC6	1.30642e-06	4.1841e-05	2263.06	5.00245	0.55166
662	down	OSCP1	0.000111046	0.00210918	2847.86	5.2462	0.485343
663	down	OVOL2	0	0	1503.32	5.42296	0.79241
664	down	P4HB	0.000151871	0.00274175	2899.8	9.05673	0.6715
665	down	PAFAH1B3	0	0	517.667	6.32771	0.955912
666	down	PAICS	0	0	1127.45	6.91027	0.750499
667	down	PAK1	2.71082e-05	0.00061756	2650.47	5.95411	0.908857
668	down	PAM16	0	0	1577.3	5.97419	0.757836
669	down	PANK1	0.000257692	0.00431619	2995.67	6.66574	0.70238
670	down	PANX2	0.000544451	0.00821992	3129	4.57481	0.831001
671	down	PAQR4	2.61284e-06	7.7821e-05	2355.88	6.21174	0.746283
672	down	PARP9	3.26605e-06	9.4518e-05	2366.64	7.09088	0.589002
673	down	PARPBP	0	0	1609.74	5.93684	0.751248
674	down	PBK	0.000107127	0.00204234	2841.78	4.14006	0.609294
675	down	PCCB	3.13541e-05	0.00069869	2669.56	6.77525	0.499717
676	down	PCK2	0.000131949	0.00242788	2878.82	5.97608	0.510172
677	down	PCLAF	3.26605e-06	9.4518e-05	2374.08	4.55013	0.431017
678	down	PCSK4	3.26605e-07	1.39665e-05	1954.34	5.93214	0.814785
679	down	PDIA4	0	0	1838.74	6.02778	0.623462
680	down	PDZK1	0	0	662.578	5.04642	0.927555
681	down	PDZK1P1	0	0	857.572	4.95101	0.906365
682	down	PECR	0.000139787	0.00253855	2888.24	5.11748	0.733181
683	down	PET100	3.00477e-05	0.000675477	2664.08	9.71207	0.473251
684	down	PEX11G	1.99229e-05	0.000469954	2602.92	6.59802	0.632459
685	down	PFKFB4	3.26605e-07	1.39665e-05	2059.88	4.77471	0.61438
686	down	PGD	0.00026651	0.00443961	3001.74	6.10661	0.683547
687	down	PGLYRP2	3.91926e-06	0.00011257	2382.73	5.20052	0.650157
688	down	PGR	0	0	213.033	5.55227	1.21222
689	down	PI15	0	0	1574.72	5.4892	1.30396
690	down	PIGQ	0	0	1880.13	6.83658	0.671113
691	down	PIP	8.09981e-05	0.00160622	2801.22	8.44665	2.13859
692	down	PIP4K2C	3.59266e-05	0.000780142	2692.79	6.66356	0.589662
693	down	PITX1	1.63303e-06	5.0813e-05	2292.72	4.61926	0.713311
694	down	PKIB	0	0	334.354	7.45207	1.31235
695	down	PLA2G10	6.27082e-05	0.00127152	2772.42	4.86036	0.643394
696	down	PLK4	0	0	958.897	6.19117	0.761607
697	down	PLXNB1	0	0	1561.88	4.86006	0.844669
698	down	PMAIP1	0	0	414.556	6.14255	1.09181
699	down	POC1A	0	0	1911.33	5.6438	0.540457
700	down	POLD2P1	0.000125743	0.0023447	2866.63	8.19098	0.536949
701	down	POLD4	0.00019629	0.00343429	2945.37	5.4795	0.527766
702	down	POLR2H	0.000267816	0.00445652	3002.93	8.18642	0.54727
703	down	POLR3K	0	0	1509.91	7.63876	0.790523
704	down	POMGNT1	0.000209027	0.00361174	2957.77	7.07357	0.547681
705	down	POSTN	4.50715e-05	0.000953039	2727.4	9.44827	0.859265
706	down	POTEB	0	0	671.417	5.70671	1.32988
707	down	POTEB2	0	0	665.651	5.70671	1.32988
708	down	POTEB3	0	0	669.177	5.70671	1.32988
709	down	POTEC	0	0	958.946	5.86474	0.909184
710	down	POTED	9.30825e-05	0.00181298	2818.38	4.60989	0.803358
711	down	POTEE	3.26605e-07	1.39665e-05	2048.41	6.86673	0.707494
712	down	POTEF	0	0	809.699	5.87647	1.0257
713	down	POTEG	0	0	315.719	6.63043	1.40807
714	down	POTEH	0	0	498.625	5.9857	1.22668
715	down	POTEI	1.30642e-06	4.1841e-05	2257.51	6.15811	0.868167
716	down	POTEJ	0	0	1467.4	5.23164	0.944868
717	down	POTEKP	3.26605e-07	1.39665e-05	2114.49	7.28789	0.732793
718	down	POTEM	0	0	419.412	6.19448	1.25583
719	down	PPAT	0.00062055	0.00910834	3156.87	5.58106	0.434604
720	down	PPCS	9.79816e-06	0.00025	2515.83	8.08204	0.728134
721	down	PPFIA4	0	0	1428.26	5.59761	1.04953
722	down	PPM1H	0	0	1679.64	5.96672	0.784587
723	down	PPP1R26	0.000410216	0.00645426	3075.62	5.23479	0.537211
724	down	PPP2R2C	0	0	1882.21	5.25223	0.749943
725	down	PPP4C	1.30642e-06	4.1841e-05	2248.87	7.42484	0.664681
726	down	PRAME	2.28624e-05	0.000532724	2624.87	4.31586	0.952199
727	down	PRC1	0	0	521.272	6.36112	0.884923
728	down	PRDX1	2.28624e-06	6.90335e-05	2339.29	8.61722	0.556012
729	down	PRDX4	0.00067542	0.00977316	3173.3	6.90687	0.595603
730	down	PRLR	0	0	1874.55	6.36897	0.973475
731	down	PROM2	3.26605e-07	1.39665e-05	2022.25	8.66295	0.849095
732	down	PRR11	1.30642e-06	4.1841e-05	2278.9	4.829	0.568898
733	down	PRR36	0	0	1745.5	5.72318	0.770948
734	down	PRRG2	4.57247e-06	0.000126812	2420.04	5.25358	0.55004
735	down	PRRG4	9.79816e-07	3.34821e-05	2220.56	5.57804	0.770012
736	down	PRRT3	0	0	1826.2	6.18564	0.839048
737	down	PRSS8	5.22568e-06	0.000143113	2441.5	7.50291	0.809358
738	down	PSMA5	3.20073e-05	0.000710145	2671.8	7.95602	0.628675
739	down	PSMD12	0.000602587	0.00891304	3149.96	6.40539	0.675432
740	down	PSMD14	0.000191717	0.00338915	2937.3	7.7076	0.523285
741	down	PSME2	0.000365798	0.00583942	3055.83	9.2818	0.524252
742	down	PSPH	0.00047913	0.00739415	3105.94	4.99158	0.45119
743	down	PTPN1	0.000530734	0.00805253	3124.87	6.21373	0.668828
744	down	PTPRT	0.000255405	0.00428259	2993.94	5.20092	0.689885
745	down	PTRH1	0.00049742	0.00764558	3112.08	4.82727	0.51397
746	down	PTTG1	0	0	930.608	6.45304	0.682621
747	down	PTTG2	0	0	1717.58	5.91175	0.639151
748	down	PTTG3P	0	0	672.698	5.50742	0.771022
749	down	PVALB	0.000595728	0.00884578	3147.57	4.92953	1.24916
750	down	PXMP2	2.44954e-05	0.000568182	2637.85	5.10683	0.523157
751	down	PYDC1	0.000671174	0.00973934	3172.49	4.87302	0.65018
752	down	PYM1	0.00040891	0.00644696	3075.19	7.6193	0.459066
753	down	RAB11FIP3	5.22568e-06	0.000143113	2443.99	6.87823	0.631839
754	down	RAB17	0	0	981.729	7.37875	0.930376
755	down	RAB25	0	0	1364.86	6.05117	0.701788
756	down	RAB30	0	0	1622.91	6.10748	0.692872
757	down	RAB31	0.000519302	0.00793413	3120.84	7.81391	0.786479
758	down	RAB3IP	0.000214906	0.00368834	2962.72	6.74873	0.643827
759	down	RAB40C	0.000669867	0.0097296	3171.98	5.644	0.453015
760	down	RABEP1	1.95963e-05	0.000462963	2601.58	6.71966	0.521993
761	down	RACGAP1	0	0	1895.39	5.80556	0.5103
762	down	RAD21	4.44183e-05	0.000948396	2721.04	7.19545	0.665681
763	down	RAD51AP1	8.29577e-05	0.0016366	2803.24	5.28927	0.498218
764	down	RALGPS2	0	0	1657.48	6.80315	0.701644
765	down	RAMP1	3.26605e-07	1.39665e-05	2137.31	4.43912	0.767296
766	down	RANP1	4.34385e-05	0.000928771	2716.54	8.16921	0.604602
767	down	RARA	0.000576785	0.00860624	3141.91	5.41314	0.65487
768	down	RARRES3	1.63303e-06	5.0813e-05	2317.5	8.80051	0.727017
769	down	RASEF	0	0	1888.93	7.00153	0.860876
770	down	RASGRP1	0.000291985	0.00480129	3018.23	6.62695	0.652322
771	down	RASSF7	0	0	1917.97	7.01928	0.691372
772	down	RBBP7	0	0	1772.99	7.1486	0.742626
773	down	RBBP8	0	0	1691.19	5.69198	0.725213
774	down	RBM47	1.01248e-05	0.000253268	2516.47	6.89888	0.701078
775	down	RCC1	9.17761e-05	0.00178981	2817.36	4.45368	0.591647
776	down	RDH16	1.63303e-06	5.0813e-05	2292.36	4.42914	0.763783
777	down	RECQL4	7.83853e-05	0.00155844	2797.85	5.1223	0.492295
778	down	REEP1	3.26605e-06	9.4518e-05	2365.33	5.88685	0.938167
779	down	REPS2	0	0	1684.96	5.5434	0.820169
780	down	RERG	0	0	1670.39	6.80229	0.714826
781	down	RET	7.18532e-06	0.000191638	2475.32	5.34249	0.570934
782	down	RETREG1	0.000597034	0.00885659	3148.1	6.01366	0.517869
783	down	REXO5	0	0	1659.13	4.77115	0.682643
784	down	RFC5	0.000498726	0.00765797	3113.11	5.56588	0.470276
785	down	RGS22	6.53211e-07	2.39234e-05	2175.22	5.36832	0.78697
786	down	RHOD	0.000122804	0.0023011	2863.11	5.51367	0.582769
787	down	RIDA	0.000242015	0.00410299	2983.97	5.73036	0.534093
788	down	RIPPLY3	0	0	337.344	5.83272	1.02617
789	down	RLN1	1.01248e-05	0.000253268	2523.81	4.39914	0.617726
790	down	RLN2	1.04514e-05	0.000261011	2531.76	4.39914	0.617726
791	down	RMI1	0.000253119	0.00425357	2991.53	6.43513	0.548118
792	down	RMI2	5.8789e-06	0.00015873	2447.13	5.76859	0.554145
793	down	RMND1	0.000686198	0.00990104	3177	5.52404	0.450508
794	down	RN7SL605P	3.46202e-05	0.000759312	2683.6	5.97295	0.775064
795	down	RN7SL674P	0	0	506.462	5.51945	0.953063
796	down	RNASEH2A	4.57247e-06	0.000126812	2419.28	4.92402	0.519445
797	down	RNU4ATAC	0	0	1937.48	7.89645	1.02607
798	down	RNU6-1099P	0.000651904	0.00950476	3167.1	7.96091	0.592789
799	down	ROGDI	0	0	1692.27	5.85574	0.719671
800	down	RPA3	0	0	1412.35	6.90351	0.636187
801	down	RPL29	9.79816e-07	3.34821e-05	2216.88	5.01499	0.591978
802	down	RPL29P11	0.000137501	0.00250297	2886.03	8.91285	0.543201
803	down	RPL34	4.70312e-05	0.000986301	2732.84	5.45207	0.543756
804	down	RPLP0	9.6022e-05	0.00185606	2826.09	6.17588	0.487059
805	down	RPN2	0.000643739	0.00940363	3163.84	8.22709	0.627118
806	down	RPPH1	3.49468e-05	0.000764286	2685.49	9.34919	0.808805
807	down	RPS21	3.10275e-05	0.000695461	2665.9	5.54507	0.782486
808	down	RPS26P28	0.000358286	0.00575551	3052.68	8.22811	0.666651
809	down	RRM1	1.33908e-05	0.000329053	2554.06	9.34496	0.489134
810	down	RRM2	0	0	1458.23	4.89573	0.631004
811	down	RRM2P3	0	0	1458.1	4.89573	0.631004
812	down	RRS1	0.000117578	0.00221675	2856.37	5.68497	0.673321
813	down	RSAD2	3.26605e-07	1.39665e-05	1958.11	6.18801	0.765084
814	down	RSPH1	0	0	837.292	5.67747	1.10518
815	down	RTN1	4.67046e-05	0.000980796	2731.22	5.53358	0.576288
816	down	S100A14	0	0	1304.13	7.27205	0.866575
817	down	S100P	0	0	916.824	6.56388	2.21626
818	down	SAC3D1	6.53211e-07	2.39234e-05	2166.2	8.13321	0.579298
819	down	SAG	7.51192e-06	0.000197595	2482.82	4.65714	0.841245
820	down	SAMD12	2.71082e-05	0.00061756	2651.69	6.62582	0.597964
821	down	SAP30	3.26605e-07	1.39665e-05	2156.85	6.38226	0.719725
822	down	SAR1B	0.000308315	0.00502128	3027.19	6.67535	0.620807
823	down	SBSPON	5.68293e-05	0.0011631	2760.6	5.78908	1.00231
824	down	SCARNA11	0.000132602	0.00243405	2879.38	5.90391	0.971654
825	down	SCD	9.79816e-06	0.00025	2512.48	8.8429	1.0833
826	down	SCGB1D2	0	0	1004.55	6.42768	1.86391
827	down	SCGB2A1	0	0	1305.03	5.71673	2.02773
828	down	SCGB2A2	0	0	1331.53	9.45519	1.80058
829	down	SCOC	0.000446796	0.00695829	3092.61	7.12296	0.825238
830	down	SCUBE2	3.26605e-07	1.39665e-05	2140.14	5.9944	1.1158
831	down	SDC1	0.000214906	0.00368834	2962.46	7.57403	0.797728
832	down	SDHB	8.16513e-05	0.00161499	2801.99	7.28657	0.521123
833	down	SDSL	3.26605e-07	1.39665e-05	2127.4	6.50483	0.557376
834	down	SEC11C	5.22568e-05	0.00107817	2748.51	8.23974	0.586825
835	down	SEC23B	0.000351101	0.00565195	3048.92	6.55851	0.432893
836	down	SEC61G	5.71559e-05	0.00116822	2762.44	8.38552	0.642549
837	down	SELENOT	0.000526488	0.00800397	3123.88	7.14811	0.503839
838	down	SEMA3B	0	0	1872.44	6.35004	1.01575
839	down	SEMA4B	6.53211e-07	2.39234e-05	2179.4	6.10382	0.707389
840	down	SEPHS2	3.20073e-05	0.000710145	2675.82	7.51553	0.744578
841	down	SERINC2	1.33908e-05	0.000329053	2552.01	5.64064	0.779399
842	down	SERPINA1	0	0	1477.15	5.88053	1.12206
843	down	SERPINA3	0	0	136.238	8.38366	1.64743
844	down	SERPINA5	0	0	1453.12	6.83447	0.970263
845	down	SETSIP	0.000244301	0.0041326	2985.54	6.07672	0.463147
846	down	SFN	0	0	1403.51	6.27332	0.992457
847	down	SFXN2	9.79816e-07	3.34821e-05	2231.6	4.47783	0.577702
848	down	SFXN5	0	0	1593.2	5.54517	0.825875
849	down	SGK3	9.79816e-07	3.34821e-05	2231.71	5.40275	0.656385
850	down	SGPL1	7.21798e-05	0.00144256	2789.57	6.34636	0.563969
851	down	SHROOM1	0.000295578	0.00484995	3019.64	4.6864	1.05421
852	down	SHTN1	9.79816e-07	3.34821e-05	2242.28	7.73575	0.607896
853	down	SIAH2	0	0	484.806	8.42856	0.889295
854	down	SIX4	0.000251486	0.00423077	2990.96	5.77893	0.857494
855	down	SKAP1	0.00016069	0.00288394	2908.34	5.99862	0.73888
856	down	SLC16A3	0	0	1147.64	6.24536	0.958124
857	down	SLC16A6	0	0	687.096	5.81671	0.913523
858	down	SLC1A4	0	0	1750.75	6.99212	0.797253
859	down	SLC22A18	5.16036e-05	0.00106613	2747	4.866	0.513903
860	down	SLC25A39	0	0	1716.56	7.50557	0.768491
861	down	SLC27A2	4.50715e-05	0.000953039	2727.96	4.65116	0.6273
862	down	SLC2A1	3.26605e-07	1.39665e-05	2075.18	7.6455	0.745868
863	down	SLC38A1	9.14495e-06	0.000234899	2507.48	7.12166	0.770363
864	down	SLC39A11	4.24587e-06	0.000121043	2405.9	5.76975	0.762451
865	down	SLC39A6	0	0	411.554	8.41389	1.27233
866	down	SLC40A1	0.000677053	0.00978753	3174.03	9.06014	0.966588
867	down	SLC4A7	4.57247e-06	0.000126812	2427.13	6.85055	0.668756
868	down	SLC4A8	6.53211e-07	2.39234e-05	2172.56	5.37568	0.810103
869	down	SLC9A3R1	0	0	410.896	8.0739	1.11406
870	down	SLIRP	5.8789e-06	0.00015873	2452.23	7.79805	0.639348
871	down	SLITRK6	0	0	785.937	5.1939	1.62769
872	down	SMC4	4.76844e-05	0.00099455	2735.08	4.90223	0.523181
873	down	SMIM22	0	0	454.176	7.02129	1.02961
874	down	SMYD3	0.000100921	0.00193609	2833.02	6.48135	0.771054
875	down	SNHG8	0	0	1737.74	8.23002	0.751515
876	down	SNORA10B	2.61284e-06	7.7821e-05	2354.77	7.39625	0.987138
877	down	SNORA11	0.000145993	0.00264497	2894.74	7.14152	0.726887
878	down	SNORA22	7.51192e-06	0.000197595	2481.89	7.17115	0.644309
879	down	SNORA22C	7.51192e-06	0.000197595	2481.99	7.17115	0.644309
880	down	SNORA23	1.04514e-05	0.000261011	2530.46	5.71015	0.673406
881	down	SNORA24	0	0	941.273	9.33508	1.02476
882	down	SNORA48	0.000529754	0.00804564	3124.54	7.70431	0.53064
883	down	SNORA57	2.90679e-05	0.000659259	2659.86	6.3686	0.803474
884	down	SNORA5A	4.9644e-05	0.00102981	2742.01	8.18418	0.7908
885	down	SNORA65	0.000239075	0.00407119	2981.74	5.89317	0.658314
886	down	SNORA71A	5.22568e-06	0.000143113	2442.19	6.21393	0.771241
887	down	SNORA71C	0.000572212	0.00857143	3140	5.95616	0.661725
888	down	SNORA79	0	0	747.719	8.81002	1.13423
889	down	SNORD41	1.63303e-05	0.00039185	2575.58	5.594	0.610339
890	down	SNORD45A	9.34091e-05	0.00181703	2818.7	5.30089	0.489469
891	down	SNORD49A	2.4822e-05	0.000572289	2641.14	6.49239	0.665895
892	down	SNORD49B	2.4822e-05	0.000572289	2640.96	6.49239	0.665895
893	down	SNORD88A	0	0	1626.83	5.36963	0.680636
894	down	SNORD88B	0	0	1625.41	5.36963	0.680636
895	down	SNRNP25	0.000283167	0.00467638	3013.88	5.86486	0.4119
896	down	SNRPB	0.0003204	0.00519048	3034	5.94649	0.506206
897	down	SNRPEP2	1.01248e-05	0.000253268	2528.37	7.9405	0.530125
898	down	SNRPEP4	1.01248e-05	0.000253268	2528.54	7.9405	0.530125
899	down	SNRPF	0.000126396	0.00235115	2868.07	7.83886	0.51431
900	down	SNX10	0	0	1740.64	6.30932	0.78192
901	down	SNX24	0.000197596	0.0034532	2947.04	5.70662	0.538906
902	down	SORD	3.26605e-07	1.39665e-05	2064.38	8.65954	0.836357
903	down	SORD2P	1.37174e-05	0.000334928	2558.91	9.64876	0.707272
904	down	SP5	4.57247e-06	0.000126812	2423.75	4.62296	0.938248
905	down	SPA17	0.000367431	0.00585938	3056.57	6.00908	0.541371
906	down	SPAG1	0.000113985	0.00215698	2850.96	6.30561	0.51481
907	down	SPATA17	0	0	1793.13	4.82074	0.925701
908	down	SPATA20	0.000360572	0.00578616	3053.71	5.87903	0.609074
909	down	SPC25	0.000247567	0.00417401	2987.88	4.96305	0.568969
910	down	SPDEF	0	0	1671.92	6.8691	0.916762
911	down	SPINT2	0	0	1404.44	9.79046	0.813995
912	down	SPOCD1	7.83853e-06	0.000204429	2492.24	4.69511	0.65466
913	down	SPP1	0	0	630.948	7.2531	1.36597
914	down	SPR	0	0	1091.21	7.02875	0.840704
915	down	SQLE	0.000594422	0.00883495	3147.08	5.68437	0.490294
916	down	SRC	0.000148279	0.00268005	2897.4	5.20834	0.637603
917	down	SRR	0.000167875	0.00299883	2915.18	4.91298	0.546182
918	down	SSR4	6.2055e-06	0.000166667	2458.42	8.45069	0.576467
919	down	ST14	9.37357e-05	0.00181876	2820.7	4.72742	0.447171
920	down	ST6GALNAC2	1.46972e-05	0.00035828	2563.82	7.50569	0.640489
921	down	ST6GALNAC5	0	0	1821.36	4.60065	1.07097
922	down	ST8SIA6	3.26605e-07	1.39665e-05	2158.47	5.90839	1.02132
923	down	STARD10	0	0	1811.42	5.70772	0.788697
924	down	STAT1	6.53211e-07	2.39234e-05	2161.32	7.34592	0.78161
925	down	STC1	0	0	1793.49	6.36578	1.09967
926	down	STC2	0	0	289.117	6.76968	1.42611
927	down	STIL	0.000354693	0.00570378	3050.43	5.41153	0.549938
928	down	STK39	0.000453001	0.00704776	3095.24	6.84597	0.581355
929	down	STMND1	0	0	1737.89	5.6274	0.920261
930	down	STOML2	0.000175387	0.00312573	2923.4	7.92011	0.499419
931	down	STXBP2	0.00025018	0.00421342	2989.42	4.81494	0.583166
932	down	SUB1	0	0	1320.58	7.09607	0.81443
933	down	SUGCT	0.000364818	0.00583595	3055.6	5.00148	0.594874
934	down	SULF1	0	0	1922.45	6.36532	0.978644
935	down	SUSD4	0.000473578	0.00733806	3103.19	4.71725	0.713568
936	down	SYAP1	9.6022e-05	0.00185606	2825.71	7.43516	0.541274
937	down	SYBU	7.18532e-06	0.000191638	2467.91	5.10362	0.772287
938	down	SYCE3	0.000232216	0.00397207	2976.29	4.61086	0.542574
939	down	SYCP2	6.53211e-07	2.39234e-05	2170.08	6.06609	0.986718
940	down	SYNE4	0	0	1916.67	5.45408	0.679634
941	down	SYS1-DBNDD2	0.000207394	0.00359163	2957.09	4.94408	0.59748
942	down	SYT1	0.000375923	0.00597612	3059.49	4.60999	0.697745
943	down	SYT13	0	0	693.865	5.7417	1.43671
944	down	SYTL4	0.000445816	0.00695719	3091.65	8.12375	0.645168
945	down	TACC3	0	0	1812.69	5.07792	0.63982
946	down	TANC2	0.000312888	0.00507953	3030.11	6.63938	0.645942
947	down	TBC1D10B	0.000155791	0.00280259	2903.94	5.68163	0.57628
948	down	TBC1D9	0	0	1151.96	8.24345	0.980927
949	down	TCEA3	1.33908e-05	0.000329053	2556.64	6.46774	0.656132
950	down	TCN1	3.26605e-07	1.39665e-05	2081.85	4.84587	1.71105
951	down	TCTEX1D2	2.44954e-05	0.000568182	2636.66	6.32762	0.475196
952	down	TDRD5	4.57247e-06	0.000126812	2432.35	4.3764	0.80688
953	down	TERC	0	0	476.896	6.84686	1.02664
954	down	TESMIN	0	0	1661.75	4.80148	0.601884
955	down	TEX14	5.91155e-05	0.00120186	2765.56	4.67952	0.592365
956	down	TEX264	1.11046e-05	0.000276423	2539.39	5.42641	0.628803
957	down	TFF1	0	0	71.0532	6.72308	2.14231
958	down	TFF3	0	0	126.802	8.32182	1.65828
959	down	THSD4	0	0	560.262	5.98853	0.836836
960	down	TIMELESS	0	0	1669.3	5.83905	0.594012
961	down	TIMM10	3.46202e-05	0.000759312	2683.58	5.97295	0.775064
962	down	TIMM13	0.000181266	0.00322674	2927.52	6.01991	0.744905
963	down	TJP3	0	0	1052.57	5.63675	0.813833
964	down	TK1	1.30642e-06	4.1841e-05	2266.57	4.60911	0.488395
965	down	TKT	6.53211e-07	2.39234e-05	2185.32	6.21641	0.712159
966	down	TLCD1	0	0	1467.65	5.09288	0.838784
967	down	TLE6	3.26605e-07	1.39665e-05	1952.37	5.24184	0.776623
968	down	TMCO3	0.000125743	0.0023447	2867.48	5.5534	0.541769
969	down	TMED2	0.000300477	0.00491453	3022.3	6.83934	0.707321
970	down	TMEM101	2.61284e-06	7.7821e-05	2349.15	7.5066	0.734604
971	down	TMEM125	0	0	1067.11	5.21456	0.753273
972	down	TMEM144	9.11229e-05	0.00178161	2814.45	8.31826	0.667981
973	down	TMEM147	1.30642e-06	4.1841e-05	2267.83	7.3313	0.629614
974	down	TMEM14A	4.57247e-06	0.000126812	2428.67	7.67772	0.674479
975	down	TMEM205	4.57247e-06	0.000126812	2418.31	7.30067	0.661477
976	down	TMEM209	1.30642e-06	4.1841e-05	2284.01	7.07243	0.778272
977	down	TMEM241	0	0	1910.58	5.95978	0.621781
978	down	TMEM25	0.000536939	0.00813056	3126.43	5.30981	0.56053
979	down	TMEM26	0	0	811.636	5.80683	0.948879
980	down	TMEM79	1.01248e-05	0.000253268	2530.15	7.07899	0.705443
981	down	TMEM9	9.79816e-07	3.34821e-05	2221.04	5.89629	0.57319
982	down	TMEM97	0	0	1639.03	6.46562	0.752752
983	down	TMIGD3	0.000242341	0.00410398	2984.31	5.02715	0.617542
984	down	TMUB1	0.000598341	0.00886738	3148.75	5.4916	0.5593
985	down	TNF	0.000278921	0.00461622	3009.84	4.57848	0.804981
986	down	TNNT1	0	0	919.408	5.78033	1.24665
987	down	TOM1L1	0	0	1644.42	5.3541	0.74011
988	down	TOMM40	3.13541e-05	0.00069869	2669.26	5.90405	0.571999
989	down	TOP2A	0	0	192.098	5.31278	1.25445
990	down	TOX3	0	0	1634.76	5.52947	0.804598
991	down	TPBG	0	0	1569.78	6.00266	0.710242
992	down	TPD52	3.10275e-05	0.000695461	2665.71	5.48994	0.55316
993	down	TPD52L1	0.00056862	0.00853431	3138.73	6.09148	0.713195
994	down	TPI1P1	1.63303e-06	5.0813e-05	2292.03	6.88	0.577427
995	down	TPSG1	0.000122804	0.0023011	2863.07	4.84078	0.544832
996	down	TPX2	0	0	826.328	5.57582	0.809321
997	down	TRAPPC5	4.53981e-05	0.000955984	2729.04	6.57003	0.610662
998	down	TREM1	2.35156e-05	0.000547113	2632.18	4.77943	0.695058
999	down	TREM2	4.50715e-05	0.000953039	2725.1	6.59749	0.611733
1000	down	TRIB3	3.26605e-07	1.39665e-05	2039.18	5.33898	0.644975
1001	down	TRIP13	4.24587e-06	0.000121043	2410.69	4.57086	0.542744
1002	down	TRMT10C	0.000579071	0.00862354	3142.47	6.38155	0.59885
1003	down	TRPM2	0	0	1873.66	6.43522	0.80508
1004	down	TRPM4	0.000609772	0.00896734	3152.32	5.93292	0.686266
1005	down	TRPS1	0	0	1294.18	7.77696	0.817135
1006	down	TSG101	0.000245607	0.00414553	2986.79	6.45765	0.522374
1007	down	TSKU	0	0	1503.49	5.46936	0.809014
1008	down	TSPAN1	0.000412502	0.00648357	3076.18	6.3067	0.653098
1009	down	TSPAN13	0	0	998.648	8.56969	0.833699
1010	down	TST	0	0	1895.51	6.58784	0.732272
1011	down	TSTA3	9.47155e-06	0.000242881	2508.64	5.43548	0.525804
1012	down	TTC25	3.26605e-07	1.39665e-05	2086.65	5.5909	0.772534
1013	down	TTC36	0.000536286	0.00812871	3126.31	5.30981	0.56053
1014	down	TTLL12	4.47449e-05	0.000951389	2721.86	6.11617	0.554245
1015	down	TUBA3D	0	0	1085.78	7.07231	0.744574
1016	down	TUFT1	9.79816e-06	0.00025	2511.89	7.32708	0.666751
1017	down	TXN	3.26605e-07	1.39665e-05	2059.51	8.04326	0.615452
1018	down	TXNDC17	0	0	1561.19	7.83109	0.679016
1019	down	TYMS	7.15266e-05	0.00143325	2788.36	6.68738	0.46028
1020	down	TYMSOS	6.3688e-05	0.00128798	2774.82	4.85723	0.477191
1021	down	UBD	1.76367e-05	0.000418605	2584.96	6.36342	1.20851
1022	down	UBE2C	0	0	1030.26	5.18128	0.739317
1023	down	UBE2S	0	0	1872.64	6.38283	0.670256
1024	down	UBE2SP1	0.000339343	0.00547996	3043.26	5.89696	0.482017
1025	down	UBE2T	0	0	885.9	5.56822	0.711035
1026	down	UBFD1	0.000192371	0.00338895	2939.38	4.67134	0.572077
1027	down	UBXN10	4.14789e-05	0.000893108	2709.81	5.0606	0.572191
1028	down	UCP2	6.53211e-07	2.39234e-05	2205.93	6.73157	1.0176
1029	down	UGCG	0	0	1843.37	7.22375	0.744146
1030	down	UGDH	6.5321e-05	0.00131752	2778.36	7.79484	0.747131
1031	down	UHRF1	2.41688e-05	0.000561457	2634.46	5.10791	0.451214
1032	down	UNG	2.28624e-06	6.90335e-05	2333.49	7.87156	0.559059
1033	down	UQCC2	0	0	1595.59	6.83007	0.722533
1034	down	UQCRQ	0	0	1259.48	8.49781	0.904904
1035	down	USP41	0.000125743	0.0023447	2866.72	5.35686	0.600882
1036	down	VAMP8	0.000134235	0.00245813	2882.38	9.01675	0.432959
1037	down	VAV3	0	0	1639.5	6.76745	0.722392
1038	down	VSTM2A	3.91926e-05	0.000846262	2706.33	4.58169	0.839696
1039	down	VTRNA1-1	9.79816e-07	3.34821e-05	2222.11	6.09137	0.804073
1040	down	VTRNA1-3	2.61284e-06	7.7821e-05	2352.16	5.79098	1.02802
1041	down	WBP1	0.00026553	0.0044281	3001.27	8.1226	0.554718
1042	down	WDR34	3.26605e-07	1.39665e-05	2083.42	5.50709	0.583592
1043	down	WDR54	0.000570906	0.00856023	3139.62	6.72874	0.625592
1044	down	WFIKKN1	0.000668234	0.00972434	3171.32	5.644	0.453015
1045	down	WNK4	2.93945e-06	8.62069e-05	2358.61	4.65865	0.998306
1046	down	WWP1	3.26605e-07	1.39665e-05	2150.33	8.17287	0.634492
1047	down	XBP1	0	0	1087.64	8.63176	0.88071
1048	down	XRCC4	2.93945e-05	0.000662739	2662.37	4.79401	0.498118
1049	down	ZBTB18	3.46202e-05	0.000759312	2683.53	4.35962	0.757038
1050	down	ZBTB41	1.56771e-05	0.000378549	2566.83	5.49742	0.574372
1051	down	ZBTB42	8.91632e-05	0.00175	2813.35	8.0915	0.680774
1052	down	ZDHHC23	3.20073e-05	0.000710145	2673.48	5.35604	0.756667
1053	down	ZG16B	0	0	1343.35	6.28252	0.825069
1054	down	ZMYND10	0	0	1106.52	5.03607	0.829664
1055	down	ZMYND8	0.000540532	0.0081688	3127.86	5.75088	0.543486
1056	down	ZNF318	1.76367e-05	0.000418605	2584.7	5.86298	0.595046
1057	down	ZNF385B	1.86165e-05	0.000440495	2595.37	4.78929	0.775303
1058	down	ZNF552	0	0	1494.24	5.83022	0.694332
1059	down	ZNF586	0.000668561	0.00971985	3171.46	6.34647	0.421026
1060	down	ZNF593	0.000232543	0.00397321	2976.57	6.85002	0.558655
1061	down	ZNF680	0.000372657	0.00593652	3058.47	8.19188	0.798454
1062	down	ZNF703	4.21321e-05	0.000904628	2712.81	5.83843	0.730227
1063	down	ZNF92	9.79816e-07	3.34821e-05	2221.64	5.95684	0.533462
1	up	A2M	0	0	1927.65	9.57453	0.556769
2	up	AASS	6.53211e-07	1.5949e-05	2190.65	5.87133	0.55523
3	up	ABCA5	0.000134235	0.00201273	2882.03	5.67041	0.782903
4	up	ABCA6	3.26605e-07	8.37521e-06	2042.78	5.58702	0.590307
5	up	ABCA8	0	0	1627.36	5.56036	0.730037
6	up	ABCA9	0	0	1109.53	5.77047	0.778295
7	up	ABCC9	0.000203148	0.0029312	2952.53	5.4307	0.477725
8	up	ABCG2	6.53211e-07	1.5949e-05	2191.96	4.16428	0.706024
9	up	ABI3BP	0	0	778.081	5.95839	0.904475
10	up	ABLIM1	2.84147e-05	0.000489865	2655.21	6.49488	0.474482
11	up	ABLIM3	3.26605e-07	8.37521e-06	2154.31	7.50925	0.84532
12	up	ACACB	0	0	694.721	8.40401	1.10512
13	up	ACKR1	0	0	142.134	6.16466	1.47863
14	up	ACKR3	1.63303e-06	3.63901e-05	2318.66	6.09603	0.756411
15	up	ACSL1	3.26605e-07	8.37521e-06	2128.78	7.40691	0.946736
16	up	ACSL4	4.89908e-06	9.96016e-05	2435.29	5.61855	0.551039
17	up	ACSL5	0.000548044	0.00706229	3130.76	5.27681	0.502303
18	up	ACTA2	0	0	1619.04	9.09197	0.781486
19	up	ACTG2	0	0	628.305	5.84485	1.41761
20	up	ACTN1	0.000268143	0.00374544	3003.55	6.83596	0.618062
21	up	ACVRL1	1.92697e-05	0.000346651	2599.08	4.88217	0.55724
22	up	ADAMTS1	0	0	475.054	6.11329	1.08379
23	up	ADAMTS2	3.56e-05	0.000600882	2688.63	5.73275	0.562754
24	up	ADAMTS3	4.14789e-05	0.000691721	2710.78	5.00242	0.465641
25	up	ADAMTS5	1.30642e-06	2.97619e-05	2271.43	4.78222	0.615999
26	up	ADAMTS9	0	0	1363.52	4.90386	0.91161
27	up	ADARB1	7.51192e-06	0.000148196	2483.75	5.64627	0.479137
28	up	ADCY3	0.000429486	0.00566322	3084.46	7.13676	0.584264
29	up	ADCY4	0	0	1068.5	5.51671	0.813247
30	up	ADCYAP1	3.91926e-06	8.20793e-05	2389.36	4.1993	0.63457
31	up	ADD2	0	0	1832.64	5.29429	0.628853
32	up	ADD3	0	0	1234.77	6.73468	0.638788
33	up	ADGRA2	3.26605e-07	8.37521e-06	1989.42	5.56608	0.599133
34	up	ADGRA3	6.2055e-06	0.000124836	2460.41	5.90212	0.541324
35	up	ADGRF5	0	0	877.34	6.9972	0.89339
36	up	ADGRL2	0	0	1721.12	5.91578	0.751141
37	up	ADGRL3	0	0	1472.99	5.23488	0.821092
38	up	ADGRL4	0	0	865.581	6.2662	0.844175
39	up	ADH1A	0	0	810.946	5.97411	1.14972
40	up	ADH1C	0	0	1077.76	5.89994	1.01484
41	up	ADM	0	0	907.12	7.36652	0.996002
42	up	ADRB2	0	0	1300.6	6.28194	0.683874
43	up	AEBP1	0	0	1871.15	10.0375	0.962589
44	up	AGPAT4	6.53211e-07	1.5949e-05	2202.08	6.13492	0.567468
45	up	AHI1	0.000181266	0.00266059	2927.4	7.63918	0.661643
46	up	AHR	9.79816e-06	0.000189633	2511.41	6.98026	0.628081
47	up	AK5	0	0	1386.83	5.54876	0.904579
48	up	AKAP12	0	0	1655.18	5.85713	0.613271
49	up	AKAP13	0.00062153	0.00783773	3157.28	5.8357	0.357246
50	up	AKAP2	7.18532e-06	0.000143229	2468.1	6.12904	0.460044
51	up	AKR1C1	0	0	1239.68	5.93055	0.982505
52	up	AKR1C2	0	0	959.12	6.53954	1.15316
53	up	AKR1C3	0	0	1088.4	6.7577	1.02546
54	up	AKR1C4	0	0	1198.96	6.43014	0.955076
55	up	AKT3	3.26605e-07	8.37521e-06	2081.64	5.95143	0.54006
56	up	ALDH1A1	0	0	389.723	7.06307	1.12181
57	up	ALDH1A3	0	0	1288.87	6.66003	0.806296
58	up	ALDH2	9.79816e-07	2.28311e-05	2239.88	7.97079	0.802078
59	up	ALDOC	0	0	1725.85	6.01268	1.00561
60	up	ALPL	9.79816e-07	2.28311e-05	2213.15	5.06127	0.667236
61	up	ANGPT2	0.000496113	0.00642555	3111.7	5.43014	0.439261
62	up	ANGPTL2	0	0	1053.54	7.20064	0.904015
63	up	ANK2	3.26605e-06	6.90608e-05	2366.42	5.35269	0.523145
64	up	ANKRD29	4.57247e-06	9.38338e-05	2425.7	4.89598	0.614175
65	up	ANKRD30BP3	0.000113005	0.00173347	2849.35	8.117	1.81342
66	up	ANKS6	2.18826e-05	0.000386836	2619.62	5.71593	0.467783
67	up	ANO6	5.8789e-06	0.00011889	2452.28	7.01763	0.594893
68	up	ANTXR2	0	0	1446.92	8.11379	0.756322
69	up	ANXA1	0	0	538.915	8.16743	0.944159
70	up	ANXA3	0	0	1855.75	5.63131	0.932273
71	up	AOX1	0	0	1768.94	4.88178	0.90741
72	up	APBA1	9.79816e-07	2.28311e-05	2206.69	5.59575	0.635531
73	up	APLNR	0	0	1112.38	6.7745	0.794469
74	up	APOD	0	0	438.254	9.18211	1.50236
75	up	AQP1	0	0	653.92	6.54643	0.950711
76	up	AQP7	1.30642e-05	0.000247219	2549.68	4.70757	0.686302
77	up	AQP7P1	1.33908e-05	0.000252153	2556.89	5.03437	0.736829
78	up	AQP7P2	1.33908e-05	0.000252153	2554.4	5.03437	0.736829
79	up	AQP7P3	1.33908e-05	0.000252153	2555.88	5.03437	0.736829
80	up	AQP7P4	1.33908e-05	0.000252153	2557.08	5.03437	0.736829
81	up	AQP7P5	1.33908e-05	0.000252153	2558.04	5.03437	0.736829
82	up	ARAP3	0	0	1109.02	7.12294	0.699877
83	up	ARHGAP10	3.91926e-05	0.000658617	2705.04	5.15192	0.491613
84	up	ARHGAP23	0	0	1618.75	5.11726	0.655674
85	up	ARHGAP28	4.83376e-05	0.00079314	2740.71	5.02465	0.503074
86	up	ARHGAP31	2.38422e-05	0.000416667	2633.53	5.00768	0.508526
87	up	ARHGAP45	8.45908e-05	0.00133643	2805.49	6.34842	0.432755
88	up	ARHGEF10	0	0	1863.83	7.02775	0.65205
89	up	ARHGEF15	0	0	1758.93	5.47086	0.692393
90	up	ARID5B	2.93945e-06	6.27615e-05	2359.9	5.97019	0.670308
91	up	ARL15	3.33137e-05	0.000567297	2677.61	6.78646	0.538911
92	up	ARL4A	8.49174e-06	0.000165605	2497.17	5.60595	0.646005
93	up	ARL4AP1	5.68293e-05	0.000919662	2759.57	5.47838	0.633724
94	up	ARL4AP2	5.51963e-05	0.000896076	2756.93	5.47838	0.633724
95	up	ARL4AP5	0	0	1872.09	6.26647	0.743143
96	up	ARMCX3-AS1	3.26605e-07	8.37521e-06	2120.6	6.30666	0.815947
97	up	ARRDC3	3.26605e-07	8.37521e-06	1965.34	7.70645	0.574724
98	up	ARRDC4	4.50715e-05	0.00074514	2726.4	5.19317	0.466604
99	up	ASGR1	6.23816e-05	0.00100526	2770.71	5.72588	0.595556
100	up	ASPA	0.000647985	0.00810457	3165.44	5.06776	0.560882
101	up	ASPN	3.26605e-07	8.37521e-06	1965.32	7.03369	1.15986
102	up	ASS1P11	4.89908e-06	9.96016e-05	2433.91	5.96177	0.779183
103	up	ATF3	0	0	947.897	5.38667	0.739765
104	up	ATOH8	0	0	1909.71	5.30731	0.799115
105	up	ATP1B2	2.28624e-05	0.000401837	2624.17	4.84234	0.643375
106	up	ATP2B1-AS1	4.37651e-05	0.000726681	2718.03	5.28882	0.499802
107	up	ATP8B2	3.26605e-07	8.37521e-06	2075.69	6.22919	0.5632
108	up	AVPR1A	3.26605e-07	8.37521e-06	2126.74	4.6358	0.767855
109	up	BACE2	0.000131949	0.00198234	2878.22	6.29832	0.628266
110	up	BACH1	0.000127376	0.00192498	2869.73	6.72248	0.457934
111	up	BAMBI	0	0	1645.55	6.35309	1.19761
112	up	BCL6B	3.26605e-07	8.37521e-06	2073.13	7.28161	0.602769
113	up	BEND6	1.04514e-05	0.000199501	2530.55	5.27602	0.528815
114	up	BEND7	0.000406624	0.00542247	3074.5	5.37834	0.562199
115	up	BHLHE22	0	0	1927.29	5.22951	0.540757
116	up	BICC1	4.04991e-05	0.000676856	2709.02	5.1348	0.429493
117	up	BIN1	3.26605e-07	8.37521e-06	2139.77	5.65373	0.587418
118	up	BIVM	0.000589849	0.0075	3145.9	6.97004	0.596618
119	up	BLID	0.000104514	0.00161616	2837.5	5.00159	0.487447
120	up	BMP4	5.71559e-05	0.00092397	2762.58	7.46719	0.673752
121	up	BMP6	6.53211e-07	1.5949e-05	2170.92	5.11349	0.61281
122	up	BMPER	2.61284e-06	5.64175e-05	2347.3	4.46013	0.801518
123	up	BNC2	0.000445816	0.00583333	3091.66	4.79132	0.561305
124	up	BOC	0	0	741.821	6.13843	0.925566
125	up	BPIFB2	0.000643412	0.00805397	3163.52	4.57529	0.816364
126	up	BRDT	3.65798e-05	0.00061674	2694.02	3.98385	1.09778
127	up	BTG1	0.000812921	0.00993216	3210.97	8.10519	0.574341
128	up	BTG2	3.26605e-07	8.37521e-06	2004.59	7.37483	0.642959
129	up	C10orf10	0	0	910.525	7.35085	0.964062
130	up	C11orf96	0	0	1110.67	6.40503	0.853938
131	up	C1orf115	3.26605e-07	8.37521e-06	2061.55	5.64993	0.740077
132	up	C1QTNF1	0	0	1237.98	5.81938	0.744162
133	up	C1QTNF5	0.000192044	0.00279734	2937.81	7.86336	0.848319
134	up	C1QTNF7	0	0	1872.54	5.10985	0.603263
135	up	C1R	3.91926e-05	0.000658617	2702.88	5.81358	0.460053
136	up	C1RL	0	0	1216.83	6.14294	0.697962
137	up	C1S	0	0	662.084	8.78285	1.00535
138	up	C2CD4B	0	0	1638.46	5.27911	0.696193
139	up	C2orf40	0	0	1398.65	4.7275	0.734434
140	up	C3	0	0	1069.98	7.33709	0.824218
141	up	C7	0	0	507.426	5.63975	1.24019
142	up	C8orf4	0	0	1030.79	6.21176	1.22811
143	up	CA4	0.0003204	0.00439516	3033.97	5.47333	0.577114
144	up	CACNA2D1	0	0	1009.58	6.3076	0.811861
145	up	CACNA2D3	0.000426873	0.00564823	3082.89	4.39319	0.658549
146	up	CALB2	0.000339343	0.00461778	3043.33	4.87781	0.639331
147	up	CALCRL	0	0	1811.37	6.16971	0.805173
148	up	CALD1	0	0	1321.79	8.23986	0.725407
149	up	CAMK2N1	3.26605e-07	8.37521e-06	2034.29	7.38969	0.798507
150	up	CAMKV	6.53211e-07	1.5949e-05	2190.33	5.30897	0.636538
151	up	CASQ2	9.79816e-07	2.28311e-05	2226.99	5.45779	0.686547
152	up	CAV1	0	0	693.38	7.57444	0.85747
153	up	CAV2	0	0	1562.01	6.19749	0.642154
154	up	CAVIN1	0	0	1064.21	10.2056	0.702557
155	up	CAVIN2	0	0	507.083	5.95257	1.09817
156	up	CAVIN3	1.01248e-05	0.000194236	2519.2	6.36405	0.610945
157	up	CBR1	0.000234503	0.00333333	2977.62	6.69311	0.712097
158	up	CBX6	0.00028382	0.00392148	3014.37	6.32006	0.55113
159	up	CBX7	1.76367e-05	0.000321812	2585.74	5.63738	0.483464
160	up	CCDC102B	0	0	1732.12	5.60128	0.788304
161	up	CCDC178	2.05761e-05	0.000365429	2616.67	4.85724	0.572528
162	up	CCDC3	2.61284e-06	5.64175e-05	2348.03	5.19312	0.582723
163	up	CCDC69	3.26605e-07	8.37521e-06	2072.52	7.3906	0.741083
164	up	CCDC71L	2.93945e-06	6.27615e-05	2360.69	6.34547	0.606451
165	up	CCDC8	1.30642e-06	2.97619e-05	2262.93	4.78052	0.545217
166	up	CCDC80	0	0	249.804	7.20241	1.19389
167	up	CCDC82	2.61284e-06	5.64175e-05	2356.7	5.83792	0.610617
168	up	CCL13	0.000433405	0.00568552	3086.51	5.45252	0.570219
169	up	CCL14	0	0	460.785	6.294	0.983758
170	up	CCL15-CCL14	0	0	461.439	6.294	0.983758
171	up	CCL19	0	0	1841.46	5.85511	1.05647
172	up	CCL2	0	0	1005.49	8.49448	0.934985
173	up	CCL28	3.26605e-07	8.37521e-06	2041.32	5.17269	0.98524
174	up	CCL3L1	0.000220785	0.00316183	2967.81	5.36963	0.518188
175	up	CCL3L3	0.000218172	0.00312734	2965.75	5.36963	0.518188
176	up	CCL8	1.01248e-05	0.000194236	2517.48	6.24658	0.889803
177	up	CCND2	0	0	1173.37	8.5628	0.775569
178	up	CD19	8.81834e-06	0.000171537	2506.13	3.93225	0.858062
179	up	CD200	0.000730289	0.00902341	3189.81	4.89699	0.456271
180	up	CD24	1.4044e-05	0.000261876	2561.82	7.4775	1.50363
181	up	CD247	0.000274022	0.00382058	3006.68	5.16487	0.640258
182	up	CD248	0	0	1786.15	6.15492	0.729214
183	up	CD24P4	1.69835e-05	0.000310633	2581.01	7.4775	1.50363
184	up	CD302	0.000744333	0.00918211	3193.99	5.7386	0.56848
185	up	CD34	0	0	677.547	7.15446	0.940222
186	up	CD36	0	0	502.735	6.13639	1.20221
187	up	CD69	5.8789e-06	0.00011889	2446.24	5.98214	0.668293
188	up	CD93	0	0	916.105	7.4571	1.00118
189	up	CD99	3.26605e-07	8.37521e-06	2027.64	7.74909	0.699218
190	up	CDC14B	1.56771e-05	0.000289855	2568.57	6.05637	0.42745
191	up	CDC42BPA	3.91926e-05	0.000658617	2706.62	7.21176	0.585466
192	up	CDC42EP3	6.63009e-05	0.00106172	2780.84	5.57615	0.645619
193	up	CDC42EP5	0.000170488	0.00251203	2918.21	4.99745	0.565
194	up	CDH2	0	0	1716.61	5.75828	1.08075
195	up	CDH5	0	0	1560.87	4.94418	0.693226
196	up	CDH6	0	0	1795.49	5.2408	0.577883
197	up	CDHR2	0.000615651	0.00776999	3155.03	8.57803	0.627947
198	up	CDKN1A	0	0	1599.82	5.76074	0.68114
199	up	CDO1	0	0	1468.23	5.74066	0.745353
200	up	CDR1	0	0	515.667	9.66797	1.08965
201	up	CEBPD	7.18532e-06	0.000143229	2470.15	7.01605	0.794306
202	up	CEP112	3.26605e-07	8.37521e-06	2153.61	4.66871	0.511647
203	up	CEP68	8.6877e-05	0.00136831	2809.95	5.41138	0.462274
204	up	CERS1	7.83853e-06	0.000154044	2490.66	5.85545	0.746937
205	up	CES1	0	0	1586.89	5.62423	0.730371
206	up	CES1P1	0	0	1585.09	5.62423	0.730371
207	up	CFD	0	0	780.002	8.08871	1.31625
208	up	CFH	0	0	870.955	6.85848	0.928282
209	up	CH25H	6.85871e-06	0.000137435	2467.56	4.8844	0.599472
210	up	CHI3L1	6.85871e-06	0.000137435	2465.6	6.65256	0.860638
211	up	CHRDL1	0	0	1821.19	5.04986	0.813067
212	up	CHST2	2.25358e-05	0.000397008	2623.67	6.28512	0.59451
213	up	CIDEC	1.30642e-06	2.97619e-05	2247.54	5.47589	0.807306
214	up	CILP	0	0	241.856	7.61242	1.27106
215	up	CITED2	1.56771e-05	0.000289855	2569.17	5.89391	0.817181
216	up	CKMT2	0.000354367	0.00480089	3050.18	6.12865	0.617214
217	up	CLCA2	0	0	432.882	4.51707	1.37601
218	up	CLDN11	0	0	813.986	6.42471	0.897736
219	up	CLDN5	0	0	300.574	6.10695	1.23223
220	up	CLDN8	9.79816e-07	2.28311e-05	2234.07	5.20387	0.858442
221	up	CLDND2	5.35633e-05	0.000870488	2752.25	5.22123	0.545021
222	up	CLEC14A	0	0	1909.87	6.51485	0.622585
223	up	CLIC4	1.01248e-05	0.000194236	2527.06	7.65684	0.660683
224	up	CLIC4P1	1.86165e-05	0.000338078	2590.4	7.30776	0.585952
225	up	CLIC5	0	0	1530.86	4.76395	0.847073
226	up	CLMP	7.51192e-06	0.000148196	2482.8	5.36833	0.61537
227	up	CLU	9.47155e-05	0.00147508	2822.37	5.60406	0.63353
228	up	CNKSR2	0.000429486	0.00566322	3084.45	4.8589	0.444368
229	up	CNKSR3	4.24587e-06	8.80759e-05	2402.25	6.53798	0.91153
230	up	CNN2	1.60037e-05	0.000294118	2573.34	6.34831	0.573882
231	up	CNN3	3.26605e-07	8.37521e-06	2054.36	9.12563	0.751352
232	up	CNRIP1	0	0	1456.71	6.28492	0.607277
233	up	CNTN1	0	0	1214.66	6.24465	1.17396
234	up	COL14A1	0	0	290.929	6.19624	1.34925
235	up	COL15A1	0	0	1245.77	8.51731	0.78976
236	up	COL16A1	0	0	1414.61	7.03235	0.72646
237	up	COL17A1	0	0	1642.74	5.36386	0.833236
238	up	COL1A1	0	0	1306.49	10.0303	0.946461
239	up	COL1A2	0	0	990.776	9.76912	1.18698
240	up	COL3A1	0	0	707.55	9.73537	1.18606
241	up	COL4A6	0.000635574	0.00796888	3161.8	4.75333	0.686266
242	up	COL5A1	0	0	1864.63	8.23707	0.978166
243	up	COL5A2	1.30642e-06	2.97619e-05	2274.53	8.02209	1.06585
244	up	COL6A1	0	0	1338.74	7.57611	0.939728
245	up	COL6A2	3.91926e-06	8.20793e-05	2379.01	5.67131	0.546753
246	up	COL6A3	1.56771e-05	0.000289855	2567.41	9.06147	0.73591
247	up	COL6A6	5.02972e-05	0.000821772	2743.5	4.75347	0.530444
248	up	COL9A2	0.00037331	0.00502639	3058.73	4.95105	0.993262
249	up	COLEC12	6.53211e-07	1.5949e-05	2184.62	5.83684	0.93835
250	up	COMP	6.53211e-07	1.5949e-05	2163.38	7.51997	1.27082
251	up	COPZ2	0	0	1704.67	5.51528	0.684268
252	up	CORO1C	0.000417402	0.00555652	3078.6	7.98451	0.539144
253	up	COX7A1	0	0	1119.43	7.07149	0.898339
254	up	CP	0.000292965	0.00404418	3018.56	5.31865	1.35787
255	up	CPA3	0.000123457	0.00187314	2864.76	6.16818	0.786391
256	up	CPE	0	0	1042.28	7.46125	1.03775
257	up	CPED1	7.18532e-06	0.000143229	2474.95	5.61647	0.5522
258	up	CPNE8	3.26605e-07	8.37521e-06	2153.8	5.41479	0.62368
259	up	CPS1	3.26605e-06	6.90608e-05	2374.45	5.73091	0.701603
260	up	CPVL	0.000255079	0.00358257	2993.52	6.282	0.840975
261	up	CPXM1	3.26605e-07	8.37521e-06	2117.89	7.56091	0.871855
262	up	CPXM2	0	0	1069.02	6.28989	0.790756
263	up	CPZ	0	0	1515.52	4.63924	0.785701
264	up	CREB3L3	0.000129009	0.00194581	2873.32	4.68853	0.673333
265	up	CREB5	3.26605e-07	8.37521e-06	1987.55	5.84797	0.70937
266	up	CRIM1	3.26605e-06	6.90608e-05	2375.77	8.60511	0.641905
267	up	CRISPLD2	0	0	711.364	6.7567	1.02183
268	up	CRYAB	0	0	360.216	7.50642	1.32662
269	up	CSF2RB	0.000340976	0.00463177	3043.86	5.06201	0.5239
270	up	CSPG4	9.79816e-07	2.28311e-05	2214.84	6.62213	0.693035
271	up	CSRNP1	0	0	992.968	6.89519	0.819822
272	up	CSRP1	0.000333464	0.00454991	3039.81	8.33149	0.627956
273	up	CSRP2	1.63303e-06	3.63901e-05	2309.89	6.99558	0.56335
274	up	CTGF	0	0	1709.85	8.96804	0.664896
275	up	CTHRC1	0.000517669	0.00668776	3120.25	9.45823	0.914691
276	up	CTSG	3.26605e-07	8.37521e-06	1943.12	5.67211	0.811247
277	up	CTSK	3.26605e-07	8.37521e-06	1959.07	7.94858	0.953596
278	up	CUTC	2.84147e-05	0.000489865	2657.34	5.01852	0.667164
279	up	CX3CL1	0	0	713.684	5.24315	0.91364
280	up	CXCL12	0	0	711.415	7.1371	0.802218
281	up	CXCL14	0	0	1512.3	8.55025	0.991989
282	up	CXCL2	0	0	1151.44	5.15454	0.941544
283	up	CYB5R3	3.26605e-07	8.37521e-06	2155.73	7.70876	0.555939
284	up	CYBRD1	3.26605e-07	8.37521e-06	1988.74	7.67698	0.837207
285	up	CYP1B1	0.000113005	0.00173347	2849.38	6.18311	0.860139
286	up	CYP1B1-AS1	3.26605e-07	8.37521e-06	2131.77	4.47003	0.617472
287	up	CYP26B1	0.000215559	0.00309278	2963.34	5.42818	0.563691
288	up	CYP27A1	0.0008139	0.0099362	3211.12	6.49216	0.734736
289	up	CYP4Z1	0	0	1625.2	6.1563	1.47572
290	up	CYP4Z2P	0	0	1769.65	6.15696	1.3635
291	up	CYP7B1	8.81834e-06	0.000171537	2505.54	6.17586	0.608427
292	up	CYR61	0	0	130.991	8.34571	1.38463
293	up	CYYR1	0	0	1312.88	5.62686	0.802311
294	up	DAAM2	0	0	1524.97	6.38015	0.622504
295	up	DAB2	0	0	1371.67	7.22495	0.704371
296	up	DACT3	0	0	867.745	6.54615	0.872699
297	up	DCD	2.93945e-06	6.27615e-05	2358.29	5.65232	1.65117
298	up	DCN	0	0	1362.03	8.34685	0.651849
299	up	DDR2	0	0	1134.86	6.32583	0.80191
300	up	DEFB109B	0.000415442	0.00553525	3077.46	5.61414	0.725685
301	up	DEFB109C	0.000419035	0.00556858	3079.19	5.61414	0.725685
302	up	DHRS3	0	0	1340.92	6.72486	0.689586
303	up	DHRS7B	1.4044e-05	0.000261876	2560.34	6.78383	0.627238
304	up	DIAPH2	2.67816e-05	0.00046538	2648.93	6.33468	0.599218
305	up	DKK3	1.30642e-06	2.97619e-05	2270.17	7.01949	0.635241
306	up	DMD	3.26605e-07	8.37521e-06	2088.77	5.06294	0.75067
307	up	DNASE1L3	0	0	492.849	5.10356	1.05844
308	up	DNM1P47	0	0	1501.15	5.37518	0.822077
309	up	DNM3	0	0	1599.1	6.38087	0.747991
310	up	DOCK11	0	0	1497.29	5.98813	0.669941
311	up	DOCK9	0.000759031	0.00933333	3197.44	5.42741	0.535941
312	up	DOK4	2.97211e-05	0.000511236	2662.99	6.33341	0.555194
313	up	DPP4	0.000727023	0.00899031	3188.74	5.71912	0.549272
314	up	DPT	0	0	116.703	8.6928	1.29839
315	up	DPYSL2	0	0	847.655	7.8023	0.843098
316	up	DPYSL3	0	0	1230.18	9.41715	0.779549
317	up	DSEL	0	0	1824.56	5.74276	0.739728
318	up	DST	0	0	1249.15	6.46122	0.769649
319	up	DUSP1	0	0	101.592	8.38344	1.40941
320	up	DUSP6	1.92697e-05	0.000346651	2600.47	6.48421	0.51922
321	up	DUSP7	0.000404664	0.00540576	3072.26	5.57882	0.507951
322	up	EBF1	0	0	1930.8	4.58444	0.684521
323	up	EBF2	0.000109086	0.00168008	2845.52	5.48015	0.470212
324	up	EBF3	0	0	1832.32	5.49847	0.65121
325	up	ECM2	0	0	1532.36	5.79665	0.680302
326	up	ECSCR	0	0	1057.97	5.89742	0.786792
327	up	EDIL3	0.000192371	0.00279943	2938.94	5.67858	0.814881
328	up	EDN1	0	0	1169.39	6.53808	1.04374
329	up	EDNRA	5.02972e-05	0.000821772	2744.2	8.62701	0.649684
330	up	EDNRB	5.68293e-05	0.000919662	2760.36	5.21262	0.489846
331	up	EFEMP1	0	0	1507.67	7.03382	0.886322
332	up	EFNB2	0	0	1788.09	6.3215	0.784536
333	up	EGFLAM	0.000450715	0.00587734	3094.23	5.4669	0.445885
334	up	EGFR	0	0	1896.77	5.64035	0.65054
335	up	EGR1	0	0	95.1004	10.0921	1.42523
336	up	EGR3	0	0	346.429	7.19517	1.29438
337	up	EHBP1	7.83853e-06	0.000154044	2488.75	6.91082	0.573485
338	up	EHD2	0	0	664.142	7.44837	0.946084
339	up	ELF5	0.000314521	0.00431839	3031.95	4.80955	0.711124
340	up	ELN	0	0	680.451	5.72862	0.956168
341	up	EMCN	0	0	522.303	6.14756	0.95829
342	up	EMP1	0	0	1167.88	8.31753	0.964459
343	up	ENG	3.26605e-07	8.37521e-06	2066.72	5.52193	0.598826
344	up	ENPEP	0.000101248	0.00157042	2833.19	5.71916	0.582361
345	up	ENPP2	0	0	1113.12	5.84765	0.806762
346	up	ENTPD4	0	0	1842.62	8.00603	0.720022
347	up	EPAS1	0	0	884.169	6.86407	0.934263
348	up	EPB41L2	0	0	1836.66	7.92568	0.671877
349	up	EPHA3	8.851e-05	0.00139117	2812.38	4.77377	0.572379
350	up	EPS15	0.000809328	0.00989617	3209.82	7.48072	0.517737
351	up	EPS8	3.26605e-07	8.37521e-06	2066.35	6.77384	0.663289
352	up	EPYC	0.000801489	0.009816	3207.89	4.41893	0.99856
353	up	ESAM	0	0	1152.06	5.89196	0.862167
354	up	ETS1	1.53504e-05	0.000285194	2566.08	8.54717	0.478461
355	up	ETS2	3.26605e-07	8.37521e-06	1979.42	5.30655	0.552168
356	up	EXOC6	4.24587e-06	8.80759e-05	2393.77	6.36606	0.516084
357	up	FABP4	0	0	314.706	7.93414	1.59087
358	up	FABP5	3.26605e-07	8.37521e-06	2017.68	7.33314	0.67663
359	up	FABP5P1	0	0	1739.97	7.87035	0.819727
360	up	FABP5P11	0	0	1939.16	7.07567	0.714312
361	up	FABP5P2	0	0	1728.96	7.94094	0.804453
362	up	FABP5P3	0	0	1774.57	6.86645	0.908828
363	up	FABP5P7	0	0	1755.91	7.84611	0.793875
364	up	FAM124B	0	0	1588.84	5.03066	0.746388
365	up	FAM126A	0.00047619	0.00617797	3104.58	5.16899	0.429358
366	up	FAM129A	0	0	1433.75	8.44595	0.974686
367	up	FAM13C	0	0	1614.5	4.96406	0.594382
368	up	FAM149A	0.00010778	0.00166163	2843.45	5.40673	0.52659
369	up	FAM157C	0.000139787	0.00208577	2888.02	6.97053	0.750977
370	up	FAM171A1	0.000468352	0.00609176	3100.38	5.70626	0.460087
371	up	FAM180B	0	0	954.832	5.91538	0.972884
372	up	FAM43A	0	0	1575.56	5.25195	0.677155
373	up	FAM46A	0	0	1093.41	6.39905	0.800532
374	up	FAM69C	0	0	1940.17	4.97525	0.688837
375	up	FAM74A3	5.16036e-05	0.000842217	2747.38	4.76253	0.445071
376	up	FAM89A	3.26605e-07	8.37521e-06	1996.02	5.87487	0.704787
377	up	FAM90A10P	0.000355347	0.0048099	3050.75	4.63646	0.60309
378	up	FAT1	5.65027e-05	0.000916314	2758.99	6.54727	0.651149
379	up	FAT4	0.000516363	0.00667652	3119.57	5.10292	0.355594
380	up	FAXDC2	0.000663335	0.0082898	3169.98	5.03859	0.570486
381	up	FBLN1	0	0	535.039	7.64275	0.938249
382	up	FBLN2	0	0	776.097	8.14808	1.00804
383	up	FBLN5	0	0	850.162	6.91921	0.824788
384	up	FBLN7	0	0	984.403	6.3028	0.803179
385	up	FBN1	4.24587e-06	8.80759e-05	2399.93	6.58036	0.777598
386	up	FBXO31	7.96917e-05	0.00126425	2799.91	5.94896	0.479915
387	up	FCER1A	0.000117578	0.00179462	2856.56	5.37361	0.624948
388	up	FCRL2	0.000265203	0.00371115	3001.14	4.35416	0.712498
389	up	FDCSP	0	0	1659.39	4.58355	1.04234
390	up	FERMT2	0	0	1790.43	6.53236	0.683441
391	up	FGD5	0	0	1924.65	5.90202	0.593892
392	up	FGF13	0.000740088	0.0091371	3192.26	5.23838	0.805632
393	up	FGF2	0	0	1582.99	5.22333	0.759792
394	up	FGF7	0	0	1599.7	5.53236	0.787798
395	up	FGF7P1	3.26605e-07	8.37521e-06	1984.66	6.3284	1.0096
396	up	FGF7P2	3.26605e-07	8.37521e-06	1988.87	6.3284	1.0096
397	up	FGF7P4	3.26605e-07	8.37521e-06	2038.92	5.93038	0.737489
398	up	FGF7P5	3.26605e-07	8.37521e-06	2038.42	5.93038	0.737489
399	up	FGF7P6	2.67816e-05	0.00046538	2649.75	5.93495	0.702019
400	up	FGF7P7	3.26605e-07	8.37521e-06	2039.55	5.93038	0.737489
401	up	FGF9	0	0	1170.71	5.74834	0.815875
402	up	FGFBP1	0.000626102	0.00786946	3159.17	4.61866	0.559807
403	up	FGFR1	2.28624e-06	4.96454e-05	2337.14	5.49815	0.690931
404	up	FGL2	0.000121497	0.00184891	2860.51	6.59844	0.545812
405	up	FHL1	0	0	275.633	7.19427	1.30218
406	up	FHL5	2.44954e-05	0.000426621	2639.21	4.58063	0.687782
407	up	FHOD3	6.53211e-07	1.5949e-05	2185.3	4.81419	0.657963
408	up	FILIP1L	3.26605e-07	8.37521e-06	2091.39	6.67233	0.73532
409	up	FKBP7	0.000174734	0.00256718	2923	5.1255	0.681147
410	up	FKBP9P1	0.000119538	0.0018209	2858.47	6.51851	0.501592
411	up	FLI1	3.26605e-06	6.90608e-05	2370.99	5.97769	0.607089
412	up	FLNC	0	0	689.052	5.49608	1.04747
413	up	FLRT2	0	0	993.361	5.91216	0.721026
414	up	FMOD	0	0	1447.94	7.53544	0.960374
415	up	FNBP1	3.26605e-06	6.90608e-05	2372.5	7.27401	0.565303
416	up	FNDC1	3.46202e-05	0.000586932	2683.38	6.00471	0.992633
417	up	FNDC3B	0.000309622	0.00426259	3027.85	6.84781	0.520123
418	up	FOLR2	3.26605e-07	8.37521e-06	2130.89	5.97221	0.74858
419	up	FOS	0	0	35.8399	7.68994	1.96567
420	up	FOSB	0	0	25.9877	7.54483	2.12448
421	up	FOXC1	3.26605e-07	8.37521e-06	2123.18	5.578	0.572007
422	up	FOXN2	8.65504e-05	0.00136598	2808.86	6.63209	0.761666
423	up	FOXN3	0	0	1407.26	7.14284	0.621447
424	up	FOXO1	0	0	1759.78	6.21823	0.613938
425	up	FREM1	3.42936e-05	0.000582686	2682.86	4.93933	0.567483
426	up	FRZB	0.000103207	0.00159919	2836.44	6.1166	0.546438
427	up	FST	0.000579071	0.00739983	3142.55	5.48227	0.747261
428	up	FSTL1	0	0	955.864	6.17577	1.01963
429	up	FXYD6	0	0	1140.09	5.47311	0.720971
430	up	FYN	4.24587e-06	8.80759e-05	2393.46	5.6749	0.516304
431	up	FZD4	0	0	943.232	6.76803	0.829148
432	up	FZD7	0.000113332	0.001735	2849.93	5.72447	0.625987
433	up	G0S2	0	0	1815.75	6.23653	1.06349
434	up	GABRE	0	0	1937.6	6.04169	0.790377
435	up	GABRP	0	0	1441.72	5.72885	0.996143
436	up	GADD45B	0	0	1496.6	7.78867	0.744396
437	up	GAS1	0	0	623.258	7.07575	1.06154
438	up	GAS6	5.8789e-06	0.00011889	2452.73	5.8767	0.541998
439	up	GAS7	6.53211e-07	1.5949e-05	2202.78	5.36934	0.627152
440	up	GBP2	0.00022993	0.00327747	2973.9	8.54697	0.558834
441	up	GDPD5	9.79816e-07	2.28311e-05	2239.06	4.79599	0.605709
442	up	GEM	0	0	300.345	6.69375	1.01507
443	up	GFOD1	0	0	1740.68	5.85786	0.664815
444	up	GGT4P	0	0	1336.87	7.91792	0.85223
445	up	GGT5	0.000130969	0.00197343	2877.3	5.05109	0.525946
446	up	GHR	0	0	1532.11	5.46584	1.07127
447	up	GIMAP1	0	0	854.738	7.54676	0.948517
448	up	GIMAP1-GIMAP5	0	0	1680.32	6.15792	0.732743
449	up	GIMAP4	0	0	1632.21	7.10832	0.795406
450	up	GIMAP5	0	0	1680.78	6.15792	0.732743
451	up	GIMAP7	0	0	943.223	7.43483	0.85513
452	up	GIPC2	3.91926e-06	8.20793e-05	2389.11	4.96545	0.586576
453	up	GJA1	7.18532e-06	0.000143229	2468.3	8.53089	1.14974
454	up	GJA4	0.000340976	0.00463177	3044.06	4.9399	0.485156
455	up	GJC3	0	0	995.414	5.78864	1.00167
456	up	GLDN	9.79816e-07	2.28311e-05	2213.34	5.78166	1.17328
457	up	GLG1	4.50715e-05	0.00074514	2724.72	8.239	0.491463
458	up	GLIPR2	0	0	1137.22	7.10168	0.87755
459	up	GLYAT	6.0422e-05	0.00097471	2767.5	4.34904	0.605488
460	up	GNAI1	0	0	1624.18	5.81533	0.653642
461	up	GNAI2	0.000146646	0.00218385	2895.74	6.2109	0.560587
462	up	GNG11	0	0	736.819	6.93568	0.95206
463	up	GNG12	0.000278594	0.0038808	3009.3	7.05613	0.74188
464	up	GNG2	0.0005696	0.00729097	3139.41	4.6633	0.574134
465	up	GOLGA2P2Y	0.000279247	0.00387579	3010.88	6.3203	0.681603
466	up	GOLGA2P3Y	0.00028186	0.00390498	3012.69	6.3203	0.681603
467	up	GOLGA6L17P	1.73101e-05	0.000316229	2582.35	6.76168	0.613953
468	up	GOLGA8H	2.93945e-06	6.27615e-05	2359.03	6.88171	0.677905
469	up	GOLGA8J	0.000185512	0.0027177	2930.61	6.2156	0.520316
470	up	GOLGA8O	0.000431119	0.00567498	3085.33	6.24183	0.454285
471	up	GOLGA8Q	0.000431446	0.00566953	3085.48	6.24183	0.454285
472	up	GOLGA8T	2.93945e-06	6.27615e-05	2360.22	6.88171	0.677905
473	up	GOLIM4	0.000358286	0.00484113	3052.82	8.76038	0.544217
474	up	GPAM	0	0	1322.66	6.74603	1.20157
475	up	GPAT3	4.24587e-06	8.80759e-05	2395.4	5.66145	0.637656
476	up	GPC3	0	0	1076.81	5.82976	1.06876
477	up	GPD1	0.000147626	0.00219631	2896.53	5.49741	0.766047
478	up	GPNMB	3.26605e-07	8.37521e-06	2033.15	8.61688	0.89027
479	up	GPR146	9.34091e-05	0.00145918	2818.95	5.28314	0.550046
480	up	GPR4	7.21798e-05	0.00114984	2789.72	5.31115	0.639373
481	up	GPR78	0	0	1513.14	4.63924	0.7857
482	up	GPRC5B	0	0	1786.78	6.26156	0.687494
483	up	GPX3	0	0	1092.74	7.7238	1.14391
484	up	GRAMD2B	0	0	1639.21	7.14412	0.597385
485	up	GRAP	3.26605e-07	8.37521e-06	2078.94	6.32418	0.550066
486	up	GRK5	0.000379515	0.00510097	3061.4	6.28769	0.423397
487	up	GSN	0	0	677.431	5.97184	0.881412
488	up	GSTM5	0	0	926.912	5.54277	0.919702
489	up	GSTP1	1.30642e-06	2.97619e-05	2255.71	8.55067	0.606552
490	up	GUCY1A2	0.000241361	0.00341497	2983.63	5.23027	0.58716
491	up	GUCY1A3	0	0	1851.66	6.22326	0.648475
492	up	GUCY1B3	4.89908e-06	9.96016e-05	2436.3	5.85401	0.576458
493	up	GULP1	0.000311581	0.00428571	3029.47	4.6078	0.520534
494	up	GXYLT2	1.30642e-06	2.97619e-05	2288.46	5.9778	0.756376
495	up	GYG2	0	0	1766.93	7.61437	1.00485
496	up	GYPC	1.56771e-05	0.000289855	2567.04	5.46931	0.560019
497	up	GZMK	7.51192e-06	0.000148196	2483.16	5.54036	0.84526
498	up	H19	0	0	268.718	7.63381	1.28435
499	up	H3F3B	0.000323992	0.00444047	3035.54	7.22292	0.57801
500	up	HABP4	3.26605e-07	8.37521e-06	2040.2	5.81874	0.484094
501	up	HAND2	1.30642e-05	0.000247219	2549.56	5.0382	0.605669
502	up	HAUS7	0.000358613	0.004837	3052.97	6.56456	0.540516
503	up	HBEGF	7.18532e-06	0.000143229	2469.46	4.7128	0.558204
504	up	HDAC4	0.000259325	0.00363553	2996.43	6.02926	0.627857
505	up	HDC	0	0	748.875	6.71445	1.03125
506	up	HEG1	0	0	1867.24	6.5222	0.714928
507	up	HEPH	4.24587e-06	8.80759e-05	2410.81	5.68675	0.752111
508	up	HERC2	0.000688811	0.00854538	3178.73	7.20151	0.430604
509	up	HERC2P2	4.76844e-05	0.000784946	2735.06	6.78165	0.514122
510	up	HERC2P3	2.77614e-05	0.000479684	2652.7	6.29558	0.488017
511	up	HERC2P4	0.000603566	0.00764901	3150.49	6.38403	0.46045
512	up	HERC2P5	0.000536939	0.00692502	3126.58	6.505	0.463951
513	up	HERC2P8	0.000536939	0.00692502	3126.45	6.505	0.463951
514	up	HERC2P9	2.61284e-06	5.64175e-05	2355.96	7.17525	0.561256
515	up	HGNC:18790	0.000253119	0.00355831	2992.05	5.52292	0.558762
516	up	HHEX	2.84147e-05	0.000489865	2658.37	6.25355	0.662386
517	up	HIVEP2	0	0	1518.77	7.9482	0.594124
518	up	HLA-E	0.000130969	0.00197343	2876.23	8.06073	0.559319
519	up	HLF	0	0	1711.32	5.48198	0.714486
520	up	HMCN1	0	0	1025.78	5.34033	0.972017
521	up	HMGCS2	0	0	1332.85	6.53755	1.82526
522	up	HOXA10	3.26605e-07	8.37521e-06	2059.54	5.97902	0.708806
523	up	HOXA5	0	0	1348.79	5.24748	0.691671
524	up	HOXA9	0.000403031	0.00538865	3071.54	5.63935	0.616311
525	up	HRCT1	0	0	1202.85	4.44351	0.994461
526	up	HRNR	0	0	1264.52	5.73	0.8847
527	up	HS3ST3A1	0.000772748	0.00948677	3201.4	5.50754	0.551311
528	up	HSPA12A	0.000551636	0.00709664	3132.18	5.88425	0.716254
529	up	HSPB2	0	0	1874.79	5.63881	0.678821
530	up	HSPB6	0	0	243.635	6.75235	1.40994
531	up	HTRA1	0	0	1850.23	8.551	0.78806
532	up	ICAM2	3.26605e-07	8.37521e-06	2085.5	4.99569	0.656658
533	up	ID4	0	0	240.854	6.07068	1.25822
534	up	IER2	9.79816e-07	2.28311e-05	2215.1	7.171	0.635245
535	up	IFFO2	0.00010484	0.00161958	2837.72	5.35644	0.465221
536	up	IFI16	0	0	1755.32	6.43155	0.651936
537	up	IGDCC4	0	0	1525.41	5.58309	0.687494
538	up	IGF1	0	0	328.207	6.06022	1.16395
539	up	IGF2	1.99229e-05	0.000355478	2602.37	5.46732	0.572917
540	up	IGF2BP2	0	0	1588.56	6.01477	0.580096
541	up	IGFBP3	0	0	1361.51	7.14878	0.739007
542	up	IGFBP5	2.3189e-05	0.00040711	2630.52	8.83746	1.22011
543	up	IGFBP6	0	0	581.775	5.33891	0.970408
544	up	IGFBP7	9.79816e-07	2.28311e-05	2210.45	8.08317	0.733592
545	up	IGHG2	0	0	1662.53	8.78472	1.60067
546	up	IGHV2-70	0.000757071	0.00931672	3197.05	5.2889	0.87777
547	up	IGKV1-33	0	0	1324.55	7.64426	1.28133
548	up	IGKV1-9	0	0	902.538	7.4781	1.48884
549	up	IGKV1D-17	0	0	774.317	7.28867	1.54554
550	up	IGKV1D-33	0	0	1320.26	7.64426	1.28133
551	up	IGKV1OR-2	0	0	1792.97	5.47134	0.987936
552	up	IGKV1OR-3	0	0	1785.04	5.47134	0.987936
553	up	IGKV1OR9-1	0	0	1800.69	5.47134	0.987936
554	up	IGKV1OR9-2	0	0	1784.78	5.47134	0.987936
555	up	IGKV2-30	6.53211e-06	0.000131234	2463.28	5.79195	1.1294
556	up	IGKV2D-30	4.57247e-06	9.38338e-05	2420.93	5.79195	1.1294
557	up	IGKV3-11	0	0	1149.91	6.95671	1.54635
558	up	IGKV3-20	0	0	1121.17	6.95671	1.54635
559	up	IGKV3D-11	0	0	1158.89	6.95671	1.54635
560	up	IGKV3D-20	0	0	1153.91	6.95671	1.54635
561	up	IGKV3OR2-268	0	0	1139.19	6.95671	1.54635
562	up	IGLL1	0	0	1033.89	9.12997	1.46427
563	up	IGSF23	0.000278921	0.00387829	3010.53	6.02389	0.700317
564	up	IL11RA	1.63303e-06	3.63901e-05	2302.31	7.12638	0.566223
565	up	IL13	0.000131295	0.00197446	2877.81	4.85789	0.613566
566	up	IL17D	0.000133582	0.0020049	2880.9	5.37657	0.502273
567	up	IL1R1	0	0	799.243	6.43555	0.903388
568	up	IL32	1.95963e-05	0.000351288	2602.29	5.84773	0.663852
569	up	IL33	0	0	273.695	6.29277	1.2381
570	up	IL34	4.37651e-05	0.000726681	2717.36	4.95241	0.513321
571	up	IL6	0	0	968.098	5.1646	0.921624
572	up	IL6R	3.26605e-07	8.37521e-06	2084.21	5.68778	0.689104
573	up	INPP1	0	0	1917.19	6.32258	0.656771
574	up	INS-IGF2	1.99229e-05	0.000355478	2603.58	5.46732	0.572917
575	up	INTS6L	0.000477497	0.00618967	3105.14	5.39839	0.444775
576	up	IRAK3	9.14495e-05	0.00143296	2817.05	5.33302	0.565069
577	up	ISL1	1.86165e-05	0.000338078	2590.62	4.89331	0.628522
578	up	ISLR	0	0	1670.53	7.92292	1.00645
579	up	ITGA1	0.000197923	0.00286389	2947.15	4.79548	0.673752
580	up	ITGA6	3.26605e-07	8.37521e-06	1969.91	6.86678	0.673889
581	up	ITGA8	3.26605e-07	8.37521e-06	2114.74	5.28689	0.649297
582	up	ITGA9	0.000769155	0.00945024	3200.15	6.22512	0.527068
583	up	ITGB6	0.000280881	0.00389493	3012.08	5.45095	1.07702
584	up	ITGBL1	1.63303e-06	3.63901e-05	2293.62	6.05396	0.792374
585	up	ITIH5	7.18532e-06	0.000143229	2474.06	5.04729	0.525158
586	up	ITM2A	0	0	634.134	6.98595	0.937096
587	up	ITM2C	3.33137e-05	0.000567297	2679.35	5.79449	0.569608
588	up	JAG1	7.12e-05	0.0011366	2787.82	6.32546	0.446643
589	up	JAK1	7.51192e-06	0.000148196	2483.95	6.64627	0.582567
590	up	JAM2	0	0	360.191	6.66751	0.964037
591	up	JAM3	0	0	1164.89	7.19917	0.766257
592	up	JCHAIN	0	0	743.639	7.12495	1.48044
593	up	JUN	0	0	558.523	9.87884	0.88982
594	up	JUNB	0	0	977.196	5.97041	0.90623
595	up	KCNAB1	0	0	1814.65	6.23351	0.707933
596	up	KCNC3	0.000420994	0.00558492	3080.11	4.80985	0.991364
597	up	KCNJ2	0.000119538	0.0018209	2858.38	4.89461	0.554758
598	up	KCNMA1	1.30642e-06	2.97619e-05	2273.55	6.37354	0.688975
599	up	KCNMB4	6.85871e-06	0.000137435	2467.49	5.45465	0.535486
600	up	KCNRG	0.000147952	0.00219903	2896.78	5.84992	0.652023
601	up	KCNT2	0.000134561	0.00201566	2882.44	4.34992	0.551417
602	up	KCTD12	0	0	794.712	7.38802	0.84464
603	up	KCTD20	0.00012215	0.001857	2862.23	7.15796	0.51074
604	up	KDELC1	0.00044549	0.00583904	3091.4	6.38399	0.472031
605	up	KDELC2	0	0	1833.68	6.89574	0.754364
606	up	KDM7A	0.000241361	0.00341497	2983.55	7.93931	0.640175
607	up	KHDRBS3	0	0	1875.99	5.46707	0.605716
608	up	KIAA0355	0	0	1866.82	6.45013	0.538551
609	up	KIF1C	0.000609772	0.00770851	3152.3	7.15299	0.500396
610	up	KIRREL1	3.26605e-07	8.37521e-06	2102.19	4.98124	0.58656
611	up	KIT	3.26605e-07	8.37521e-06	2010.88	5.47407	0.779819
612	up	KLF11	3.26605e-07	8.37521e-06	2150.17	6.16436	0.600949
613	up	KLF12	0.000606506	0.00767355	3151.42	5.17157	0.492878
614	up	KLF2	0	0	707.308	8.76761	0.822209
615	up	KLF4	0	0	799.842	6.26359	0.836077
616	up	KLF5	8.16513e-06	0.000159642	2495.15	5.63082	0.687958
617	up	KLF6	0	0	1578.71	5.98319	0.539601
618	up	KLF8	4.57247e-06	9.38338e-05	2420.97	6.34116	0.741886
619	up	KLF9	0	0	1639.97	6.79256	0.731849
620	up	KLHL13	0.000268796	0.00375114	3003.61	4.78004	0.469487
621	up	KLHL24	0.000554576	0.00712248	3133.78	6.71312	0.671333
622	up	KLRG1	0.000113332	0.001735	2849.49	4.94418	0.546479
623	up	KRT14	0	0	746.424	4.95483	1.47832
624	up	KRT15	0	0	1935.14	6.13618	1.36034
625	up	KRT17	0	0	1176.21	5.56181	1.02602
626	up	KRT17P3	0	0	1536.74	4.9931	0.785318
627	up	KRT5	0	0	691.255	4.43362	1.17645
628	up	KRT7	0.000400745	0.00536276	3070.63	6.24686	1.24094
629	up	LAMA2	0	0	1900.23	5.62747	0.616521
630	up	LAMA4	0	0	1642.12	7.14575	0.701476
631	up	LAMB1	9.14495e-06	0.00017744	2507.54	7.90368	0.618362
632	up	LAMB2	1.86165e-05	0.000338078	2590.86	9.40007	0.583894
633	up	LARP6	0	0	1087.09	6.95456	0.821696
634	up	LBH	0.000579724	0.00739583	3142.66	6.14929	0.443647
635	up	LCAT	3.26605e-07	8.37521e-06	2128.22	5.05601	0.707673
636	up	LDB2	0	0	400.347	7.79311	0.949092
637	up	LDHB	3.26605e-07	8.37521e-06	2156.27	8.53523	0.627737
638	up	LDHBP2	3.26605e-07	8.37521e-06	2155.57	8.53523	0.627737
639	up	LEP	0	0	217.493	7.89948	1.69416
640	up	LEPR	0	0	1139.13	6.00782	0.749135
641	up	LGR4	3.26605e-05	0.000558036	2676.39	5.66418	0.794747
642	up	LHFPL6	0	0	687.54	7.43467	0.865957
643	up	LHX6	9.14495e-05	0.00143296	2816.99	5.03171	0.514539
644	up	LIFR	0	0	645.412	6.46023	0.974695
645	up	LIMA1	1.76367e-05	0.000321812	2585.68	7.70634	0.521486
646	up	LIMCH1	0	0	1284.46	7.97541	0.98993
647	up	LIMS2	0	0	1695.94	5.59983	0.729883
648	up	LINC00265	0.000127376	0.00192498	2869.8	6.84953	0.791272
649	up	LIX1L	1.01248e-05	0.000194236	2522.81	4.77464	0.679822
650	up	LONRF1	0.000752499	0.0092679	3196.08	5.52923	0.613917
651	up	LOX	0	0	1421.82	5.214	0.781656
652	up	LOXL4	0	0	772.568	6.27519	0.871971
653	up	LPAR1	9.79816e-06	0.000189633	2511.72	6.23537	0.608267
654	up	LPCAT2	0.000429486	0.00566322	3084.78	6.13172	0.498536
655	up	LPIN1	0.000624796	0.00786595	3158.62	6.07768	0.600949
656	up	LPL	0	0	1302.54	5.92101	1.11333
657	up	LRIG3	0	0	1246.41	5.77409	0.751859
658	up	LRRC32	6.53211e-07	1.5949e-05	2205.76	6.12268	0.667244
659	up	LRRC8C	1.95963e-06	4.2735e-05	2328.13	5.08997	0.586599
660	up	LRRN1	0.000229604	0.00327586	2973.81	5.99044	0.885877
661	up	LTB	0.000110066	0.00169347	2846.08	7.37192	1.11225
662	up	LTBP1	0	0	863.754	7.29152	1.00568
663	up	LTBP2	0.000549677	0.00707738	3131.75	7.92456	0.536946
664	up	LTBP3	0.000106473	0.00164315	2840.32	5.52262	0.578145
665	up	LTBP4	0	0	1691.41	5.70631	0.622403
666	up	LUM	9.79816e-07	2.28311e-05	2206.79	9.56153	0.938701
667	up	LUZP1	2.18826e-05	0.000386836	2620.11	5.60573	0.547575
668	up	LY75-CD302	0.00074564	0.00919082	3194.48	5.7386	0.56848
669	up	LYVE1	3.26605e-07	8.37521e-06	2035.04	4.75407	0.776422
670	up	LYZ	4.24587e-06	8.80759e-05	2400.93	8.40416	1.0179
671	up	MAFA	0.000206741	0.00298023	2955.58	5.3264	0.612569
672	up	MAFB	2.35156e-05	0.000412371	2630.77	7.41378	0.717963
673	up	MAGI2-AS3	0	0	1690.86	6.11644	0.593412
674	up	MALL	0	0	1579.29	5.13117	0.639564
675	up	MAMDC2	1.04514e-05	0.000199501	2532.57	4.55703	0.649767
676	up	MAOA	0	0	913.947	7.18577	1.37157
677	up	MAP1A	6.53211e-06	0.000131234	2463.21	5.39862	0.61714
678	up	MAP1B	0	0	1672.51	5.77332	0.719298
679	up	MAP3K20	3.49468e-05	0.00059116	2686.53	7.16421	0.567219
680	up	MAP3K5	6.43412e-05	0.00103249	2777.53	7.04215	0.653667
681	up	MAP4K4	0	0	1903.66	6.21037	0.530501
682	up	2001-03-01	0.000129009	0.00194581	2874.14	5.47505	0.784243
683	up	MARCKS	1.37174e-05	0.000257038	2559.09	9.02432	0.787597
684	up	MATN2	0	0	1770.58	5.65427	0.826391
685	up	MBD6	0.000678359	0.00843623	3174.3	7.48419	0.794432
686	up	MCAM	0	0	1489.77	5.99358	0.783196
687	up	MCL1	4.83376e-05	0.00079314	2739.61	8.36879	0.381903
688	up	MCTP1	0	0	1891.42	5.17107	0.582098
689	up	MEDAG	0	0	942.941	5.35441	0.830266
690	up	MEF2C	0	0	1296.44	5.8638	0.706132
691	up	MEIS2	3.26605e-07	8.37521e-06	2159.69	4.74675	0.596605
692	up	MEOX1	0	0	415.14	6.07498	1.06501
693	up	MEOX2	0	0	905.426	5.46989	0.782069
694	up	METTL7A	0	0	1253.73	8.46506	0.750783
695	up	MFAP4	0	0	206.4	6.54146	1.28479
696	up	MFAP5	0	0	1908.97	7.71428	0.887118
697	up	MFRP	0.000192371	0.00279943	2938.89	7.86336	0.848319
698	up	MGARP	1.30642e-06	2.97619e-05	2251.75	4.80165	0.548037
699	up	MGAT3	0	0	1771.1	5.9672	0.767266
700	up	MID1	0	0	973.004	5.3612	0.728823
701	up	MIR100HG	0	0	1045.07	6.06605	0.719289
702	up	MIR1182	3.26605e-07	8.37521e-06	1995.81	5.87487	0.704787
703	up	MIR1233-2	0.000278921	0.00387829	3009.8	7.31679	0.739884
704	up	MIR198	0	0	962.009	6.17577	1.01963
705	up	MIR21	0	0	1802.44	8.63902	0.689578
706	up	MIR4436B1	0	0	1579.76	5.13117	0.639564
707	up	MIR4436B2	0	0	1580.37	5.13117	0.639564
708	up	MIR483	1.99229e-05	0.000355478	2604.45	5.46732	0.572917
709	up	MIR604	0.000237769	0.00337662	2980.08	6.1303	0.476209
710	up	MIR675	0	0	269.739	7.63381	1.28435
711	up	MIR99AHG	0	0	1683.84	6.1158	0.545282
712	up	MITF	0.000380495	0.00510965	3062.23	5.97639	0.503076
713	up	MMD	1.63303e-06	3.63901e-05	2325.03	7.47954	1.03411
714	up	MME	3.26605e-07	8.37521e-06	1946.21	5.12817	0.631992
715	up	MMP2	0	0	628.99	6.04865	1.03105
716	up	MMP3	1.95963e-06	4.2735e-05	2328.58	5.74626	0.876846
717	up	MN1	9.79816e-07	2.28311e-05	2229.76	5.45995	0.54062
718	up	MOCS1	8.29577e-05	0.00131198	2803.04	5.77218	0.47114
719	up	MPP6	3.46202e-05	0.000586932	2683.09	5.05758	0.506528
720	up	MPZL2	0.000299497	0.00413063	3021.69	6.26375	0.513315
721	up	MRAS	0.00026553	0.00371233	3001.41	5.22722	0.609572
722	up	MRC2	1.01248e-05	0.000194236	2530.08	5.13524	0.568464
723	up	MSN	4.24587e-06	8.80759e-05	2408.37	6.80696	0.650503
724	up	MSRA	9.30825e-05	0.00145557	2818.48	5.70459	0.597837
725	up	MSRB3	0	0	1457.26	5.98139	0.636427
726	up	MT1X	3.26605e-07	8.37521e-06	2137.77	6.24453	1.08904
727	up	MTURN	0	0	1665.08	7.46617	0.800322
728	up	MTUS1	6.85871e-06	0.000137435	2466.09	6.29003	0.434759
729	up	MXRA5	0.000192697	0.00279886	2940.62	9.26761	0.776264
730	up	MXRA7	0.000231563	0.00329767	2975.16	6.24052	0.522157
731	up	MYC	3.07009e-05	0.000527497	2665.26	6.9644	0.86273
732	up	MYCBP2	4.24587e-06	8.80759e-05	2394.16	5.89742	0.608989
733	up	MYCT1	0	0	1485.83	5.73861	0.65735
734	up	MYH10	0	0	1862.25	7.0947	0.627035
735	up	MYH11	0	0	230.14	6.38333	1.34196
736	up	MYH3	0.000666275	0.00830619	3170.76	4.7395	0.624588
737	up	MYL9	3.26605e-07	8.37521e-06	2057.09	6.0735	0.663329
738	up	MYLK	0	0	941.941	8.11327	0.793629
739	up	MYO18A	0	0	1922.58	6.68165	0.731266
740	up	MYO1B	0.000336077	0.00458148	3041.08	7.8168	0.448662
741	up	MYO1D	0.000159383	0.00235977	2906.63	6.71551	0.79406
742	up	MYOM1	0	0	540.676	7.3466	1.10921
743	up	MYZAP	0	0	1855.05	5.67833	0.76279
744	up	NAALADL1	1.63303e-06	3.63901e-05	2305.92	4.91165	0.517895
745	up	NAALADL2	0.000451368	0.00588085	3094.52	5.0116	0.541484
746	up	NABP1	3.26605e-07	8.37521e-06	2139.8	7.4255	0.681974
747	up	NACAD	1.30642e-06	2.97619e-05	2264.36	5.66694	0.71365
748	up	NAMPT	0.000332484	0.00454059	3039.3	6.88192	0.497382
749	up	NAP1L3	4.83376e-05	0.00079314	2738.77	5.28145	0.49711
750	up	NAV3	3.26605e-06	6.90608e-05	2366.46	4.93244	0.869511
751	up	NBL1	1.01248e-05	0.000194236	2523.62	7.65485	0.75058
752	up	NCALD	9.79816e-07	2.28311e-05	2210.82	5.41698	0.670734
753	up	NCAM1	0	0	1054.76	5.79225	0.693504
754	up	NCOA7	6.40146e-05	0.00102833	2776.03	5.4214	0.560182
755	up	NDEL1	0.000194657	0.00282464	2942.96	7.32834	0.563224
756	up	NDN	0	0	1165.68	7.7745	0.77159
757	up	NDNF	0	0	1040.71	6.25875	1.06867
758	up	NDP	0.000233196	0.00331784	2977.27	5.47706	1.02271
759	up	NDRG1	3.10275e-05	0.000532511	2667.75	8.31509	0.546185
760	up	NDRG2	3.26605e-07	8.37521e-06	2029.84	6.47578	0.67505
761	up	NDRG4	3.26605e-07	8.37521e-06	2020.72	6.82031	0.747502
762	up	NECAB1	1.86165e-05	0.000338078	2598.13	5.1025	0.532388
763	up	NECTIN3	1.63303e-06	3.63901e-05	2301.21	5.28552	0.518198
764	up	NES	3.26605e-07	8.37521e-06	2090.51	5.43509	0.573097
765	up	NEXN	0	0	1344.37	7.13695	0.718232
766	up	NFIA	0.000246587	0.00347926	2987.07	7.32309	0.78353
767	up	NFIB	0	0	645.695	8.47177	0.838523
768	up	NFIC	3.49468e-05	0.00059116	2686.42	7.53363	0.67087
769	up	NFIL3	8.81834e-05	0.00138746	2811.98	6.13246	0.736972
770	up	NFIX	0	0	1938.7	6.40356	0.974367
771	up	NID1	0	0	1601.2	6.23669	0.748035
772	up	NNMT	0	0	1502.54	8.09094	0.85737
773	up	NOTCH1	7.12e-05	0.0011366	2787.33	5.47854	0.476578
774	up	NOTCH3	0.000185512	0.0027177	2930.62	6.92374	0.612138
775	up	NOVA1	3.8866e-05	0.000654565	2701.69	6.22907	0.925352
776	up	NPIPB1P	0.00081488	0.00994024	3211.4	6.78527	0.679364
777	up	NPTX2	0	0	1813.59	5.30909	0.768863
778	up	NR2F1	0	0	430.695	6.47089	1.20494
779	up	NR2F2	4.24587e-06	8.80759e-05	2406.97	7.54623	0.679325
780	up	NR3C1	0.000456268	0.00593963	3096.48	6.74071	0.496318
781	up	NR4A1	0	0	215.153	5.96096	1.22018
782	up	NR4A2	0	0	1752.91	5.65489	0.680476
783	up	NR4A3	0	0	531.633	5.33751	0.856411
784	up	NREP	0.000431119	0.00567498	3085.41	8.06242	0.886929
785	up	NRIP2	9.79816e-07	2.28311e-05	2225.7	5.53444	0.524045
786	up	NRN1	0	0	1169.64	6.29393	0.748516
787	up	NRP1	0	0	1807.01	6.96344	0.545859
788	up	NT5E	4.57247e-06	9.38338e-05	2417.61	4.70228	0.667167
789	up	NTN4	1.30642e-06	2.97619e-05	2269.81	8.16865	1.03407
790	up	NTRK2	0	0	1295.7	5.99558	0.915873
791	up	NUAK1	0	0	1882.69	8.65463	0.664827
792	up	NXN	4.50715e-05	0.00074514	2728.05	6.19992	0.506061
793	up	OAF	0	0	1207.08	6.17723	0.760994
794	up	OGN	0	0	589.83	6.62934	0.913746
795	up	OLFM4	0.000250833	0.00353266	2990.58	4.49085	0.877317
796	up	OLFML1	3.26605e-07	8.37521e-06	2047.42	5.25383	0.575891
797	up	OLFML3	1.11046e-05	0.000210918	2539.59	6.92077	0.7544
798	up	OMD	0.000168528	0.00248555	2915.61	6.34648	0.646272
799	up	OPRPN	0.000186165	0.00272206	2931.68	5.17614	0.881432
800	up	OR2A4	1.04514e-05	0.000199501	2531.91	6.96869	0.618296
801	up	OR2A7	1.0778e-05	0.000205479	2535.87	7.0764	0.629053
802	up	OR4C10P	0	0	1716.53	5.43966	0.760489
803	up	OR4C46	0	0	1714.05	5.43966	0.760489
804	up	OSR1	0	0	407.791	5.49904	1.04283
805	up	OSR2	0.000398785	0.00534121	3070.26	5.2303	0.505049
806	up	OTUD1	1.92697e-05	0.000346651	2599.36	7.29861	0.617074
807	up	P2RY1	0	0	1855.53	5.83313	0.58154
808	up	PABPC4L	0.000226011	0.00323063	2970.66	4.99569	0.530246
809	up	PALM2-AKAP2	3.26605e-07	8.37521e-06	2067.19	6.01195	0.554902
810	up	PALMD	0	0	1835.05	5.78904	0.650285
811	up	PAM	3.26605e-07	8.37521e-06	2056.54	7.24753	0.764898
812	up	PAMR1	3.26605e-07	8.37521e-06	1970.88	4.72707	0.813202
813	up	PAPLN	0	0	1718.06	5.95041	0.788305
814	up	PARM1	0	0	1586.43	5.75156	0.716492
815	up	PARVA	2.28624e-06	4.96454e-05	2343.5	7.72493	0.617861
816	up	PCDH18	0	0	1764.41	6.34948	0.637161
817	up	PCDHB5	0.000569273	0.00729289	3139.36	4.32876	0.594882
818	up	PCDHGA1	0.000212293	0.00305738	2959.64	5.29205	0.399416
819	up	PCDHGA11	0.00049938	0.00646238	3113.41	5.37061	0.410859
820	up	PCDHGA12	3.26605e-07	8.37521e-06	1948.9	5.4824	0.521015
821	up	PCDHGA2	3.26605e-07	8.37521e-06	1948.03	5.4824	0.521015
822	up	PCDHGA3	3.26605e-07	8.37521e-06	1948.83	5.4824	0.521015
823	up	PCDHGA4	3.26605e-07	8.37521e-06	1946.08	5.4824	0.521015
824	up	PCDHGA5	0.000113985	0.00174326	2850.5	5.37349	0.401459
825	up	PCDHGA6	3.26605e-07	8.37521e-06	1945.79	5.4824	0.521015
826	up	PCDHGA7	3.26605e-07	8.37521e-06	1943.75	5.4824	0.521015
827	up	PCDHGA8	3.26605e-07	8.37521e-06	1943.6	5.4824	0.521015
828	up	PCDHGA9	1.86165e-05	0.000338078	2592.16	5.33634	0.42261
829	up	PCDHGB1	9.86348e-05	0.00153144	2829.32	5.30252	0.420671
830	up	PCDHGB2	3.26605e-07	8.37521e-06	1943.28	5.4824	0.521015
831	up	PCDHGB3	4.83376e-05	0.00079314	2736.87	5.21606	0.434261
832	up	PCDHGB4	4.47449e-05	0.000741342	2721.55	5.30415	0.428729
833	up	PCDHGB5	1.50238e-05	0.000279465	2563.89	5.2087	0.453418
834	up	PCDHGB6	0.000149259	0.00221629	2898.06	5.47943	0.399375
835	up	PCDHGB7	0.000261937	0.0036688	2998.67	5.33499	0.40018
836	up	PCDHGC3	5.02972e-05	0.000821772	2744.31	5.4353	0.424726
837	up	PCDHGC4	3.26605e-07	8.37521e-06	1946.84	5.4824	0.521015
838	up	PCDHGC5	3.26605e-07	8.37521e-06	1949.71	5.4824	0.521015
839	up	PCK1	2.44954e-05	0.000426621	2636.84	5.13587	0.86063
840	up	PCOLCE2	6.53211e-07	1.5949e-05	2194.61	5.66666	1.0437
841	up	PCSK5	1.30642e-06	2.97619e-05	2258.2	6.34526	0.56285
842	up	PDE1A	0.000421647	0.00558874	3080.72	5.23352	0.533638
843	up	PDE9A	0.000473904	0.00615352	3103.33	5.66857	0.518598
844	up	PDGFA	0	0	1915.14	6.73075	0.622992
845	up	PDGFD	0	0	1628.9	5.87541	0.680993
846	up	PDGFRA	0	0	1245.4	6.54555	0.780243
847	up	PDGFRB	0	0	1614.11	7.15062	0.785999
848	up	PDGFRL	0	0	717.525	6.74051	0.911659
849	up	PDIA2	0	0	706.011	5.94411	0.938604
850	up	PDK4	0	0	953.227	6.76307	1.17912
851	up	PDLIM1	0	0	1740.2	7.56426	0.902595
852	up	PDLIM3	1.63303e-06	3.63901e-05	2310.56	5.88881	0.829638
853	up	PDP1	0.000624796	0.00786595	3158.61	6.8082	0.738249
854	up	PDPN	0.000127049	0.00192384	2868.98	6.62094	0.851693
855	up	PDZRN3	4.27853e-05	0.000711956	2714.65	5.31048	0.521063
856	up	PDZRN4	1.30642e-06	2.97619e-05	2245.78	4.93816	0.567431
857	up	PEAK1	0	0	1409.09	5.78546	0.657623
858	up	PECAM1	0	0	667.38	8.18149	0.868668
859	up	PEG3	3.33137e-05	0.000567297	2679.8	5.87356	0.911905
860	up	PELI1	1.46972e-05	0.000273723	2563.62	6.79449	0.67056
861	up	PELI2	0	0	966.84	5.95031	0.945679
862	up	PGM5	6.85871e-05	0.00109718	2784.05	5.10206	0.462544
863	up	PHLDB1	9.79816e-07	2.28311e-05	2236.22	6.99874	0.619877
864	up	PI3	0.000369391	0.00497799	3057.26	4.94095	0.679088
865	up	PID1	0	0	1921.53	5.41368	0.617452
866	up	PIGR	0	0	675.108	4.88846	1.31901
867	up	PIK3IP1	0.000404664	0.00540576	3072.39	6.24504	0.430844
868	up	PIM1	3.26605e-07	8.37521e-06	2001.49	5.74019	0.934081
869	up	PIP	0	0	915.601	8.44665	2.13859
870	up	PIP5K1B	0.00039258	0.0052627	3067.66	4.90419	0.564192
871	up	PKD2	4.24587e-06	8.80759e-05	2399.14	6.06129	0.575816
872	up	PKIA	0	0	1481.36	5.41372	0.727617
873	up	PLA2G2A	6.00954e-05	0.000970464	2767.37	4.95896	0.86592
874	up	PLAC9	0	0	1925.9	5.03514	0.701025
875	up	PLCG2	3.26605e-07	8.37521e-06	1967.09	7.86377	0.649805
876	up	PLCL2	1.63303e-06	3.63901e-05	2299.67	5.81094	0.604175
877	up	PLCXD3	0.000139787	0.00208577	2888.36	4.87661	0.477839
878	up	PLEKHA2	0.000201515	0.00291038	2950.87	6.48026	0.434524
879	up	PLEKHF1	0.000718858	0.00889652	3186.84	5.11892	0.453348
880	up	PLEKHG1	9.79816e-07	2.28311e-05	2224.73	5.40171	0.459331
881	up	PLEKHH2	0	0	1678.39	6.03443	0.953451
882	up	PLEKHM1	2.28624e-05	0.000401837	2625.92	4.64401	0.679718
883	up	PLEKHS1	0	0	1753.81	5.89079	1.12648
884	up	PLIN1	0	0	1347.37	5.74391	1.19752
885	up	PLIN4	0	0	671.673	6.53015	1.38119
886	up	PLPP1	0	0	1765.68	6.17045	0.534609
887	up	PLPP3	0	0	1433.72	6.02315	0.553013
888	up	PLS3	0	0	1614.98	7.668	0.730126
889	up	PLSCR4	1.63303e-06	3.63901e-05	2320.67	6.96181	0.672975
890	up	PLTP	0	0	1860.28	6.60981	0.771741
891	up	PLXDC2	0	0	1681.2	7.50148	0.779949
892	up	PM20D2	1.30642e-06	2.97619e-05	2268.85	5.53497	0.559443
893	up	PODN	0	0	848.659	8.44308	0.964308
894	up	POU2AF1	0.000170488	0.00251203	2918.47	4.8125	0.813637
895	up	PPARG	6.23816e-05	0.00100526	2771.12	5.44896	0.589762
896	up	PPARGC1A	0	0	1472.71	5.20591	0.827399
897	up	PPCDC	4.57247e-06	9.38338e-05	2428.78	8.10689	0.729468
898	up	PPIC	0.000155791	0.00231105	2903.45	8.26257	0.60651
899	up	PPM1F	1.30642e-06	2.97619e-05	2283.37	6.20952	0.556468
900	up	PPP1R12B	6.53211e-07	1.5949e-05	2188.82	6.44056	0.517746
901	up	PPP1R14A	0	0	1521.52	5.3446	0.722747
902	up	PPP1R15A	4.24587e-06	8.80759e-05	2414.56	5.50449	0.540624
903	up	PPP1R16B	0	0	1558.67	5.83881	0.767584
904	up	PPP1R1A	0	0	641.461	6.36621	1.32266
905	up	PPP1R3B	0.000705794	0.00874899	3182.89	6.31059	0.622915
906	up	PPP1R3C	3.8866e-05	0.000654565	2700.69	6.92982	1.14851
907	up	PPP2R1B	0.000250506	0.00353131	2990.16	5.6995	0.536387
908	up	PPP3CC	9.79816e-07	2.28311e-05	2228.6	5.79738	0.528798
909	up	PRDM8	0.000581684	0.00740849	3143.03	5.6329	0.516161
910	up	PREX2	0	0	1393.11	4.95681	0.721934
911	up	PRICKLE1	0	0	717.237	7.81176	0.887525
912	up	PRKAA1	0.000806062	0.00986411	3208.91	6.65569	0.392903
913	up	PRKD1	0	0	1737.71	5.41048	0.79576
914	up	PRKD3	0.000611078	0.00771865	3153.38	6.41002	0.52792
915	up	PRNP	3.26605e-07	8.37521e-06	1984.39	7.50692	0.609458
916	up	PRODH	0.000598341	0.00759536	3148.64	4.64134	0.965257
917	up	PROM1	0	0	787.404	6.78869	1.62746
918	up	PROS1	0	0	964.397	7.00898	0.935052
919	up	PROS2P	0	0	964.437	7.00898	0.935052
920	up	PROX1	3.20073e-05	0.000548098	2675.21	4.8131	0.534264
921	up	PRRX1	0	0	1455.96	6.92476	0.767598
922	up	PRRX2	2.02495e-05	0.000360885	2609.41	4.98519	0.62214
923	up	PSAT1	0.000562088	0.00720687	3136.45	4.35166	0.74424
924	up	PTGDS	0	0	1297.79	5.49944	0.806678
925	up	PTGER3	0.000127049	0.00192384	2868.97	5.6423	0.787032
926	up	PTGER4	0.000111046	0.00170683	2847.43	5.80841	0.615771
927	up	PTGFR	0	0	1804.08	5.47236	0.585976
928	up	PTGS2	0	0	418.864	5.37163	1.00266
929	up	PTN	0	0	394.565	6.2853	1.14181
930	up	PTPN14	0.000349468	0.00474291	3047.93	5.65884	0.501966
931	up	PTPRB	6.53211e-07	1.5949e-05	2190.16	5.19616	0.483533
932	up	PTPRD	0.000197596	0.00286458	2946.44	5.31989	0.677203
933	up	PTPRG	3.20073e-05	0.000548098	2674.6	6.91587	0.656837
934	up	PTX3	0	0	242.875	4.88538	1.44743
935	up	PURA	1.63303e-05	0.00029976	2577.56	7.3441	0.461601
[truncated: 321 more rows]

## Sheet: TableS3
			Table S3. Enriched pathways for differentially expressed genes between long-term treated and pre-treatment samples of dormant patients
			ID	Description	GeneRatio	BgRatio	pvalue	p.adjust	qvalue	geneID	Count
	Enriched for down-regulated (1063) genes	1	1640170	Cell Cycle	86/434	498/6750	1.70832e-18	1.35299e-15	1.2156e-15	ATRIP/AURKA/AURKB/BUB1/BUB1B/BUB3/CCNA2/CCNB1/CCNB2/CCND1/CDC20/CDC45/CDC7/CDCA5/CENPA/CENPF/CENPI/CENPN/CENPP/CENPQ/APITD1/APITD1-CORT/CENPW/STRA13/CEP70/CHEK1/CKS1B/E2F2/ENSA/FEN1/GINS2/HIST1H3A/HIST1H3B/HIST1H3C/HIST1H3F/HIST1H3I/HIST1H3J/HIST1H4A/HIST1H4B/HIST1H4C/HIST1H4H/HIST1H4I/HIST1H4J/HIST1H4K/HIST1H4L/HIST2H3A/HIST2H3C/HIST2H4A/HIST2H4B/HIST4H4/HSPA2/INCENP/KIF20A/CASC5/LIN9/LMNB1/MAD2…	86
		2	5334118	DNA methylation	20/434	34/6750	5.74752e-16	2.12811e-13	1.91202e-13	HIST1H3A/HIST1H3B/HIST1H3C/HIST1H3F/HIST1H3I/HIST1H3J/HIST1H4A/HIST1H4B/HIST1H4C/HIST1H4H/HIST1H4I/HIST1H4J/HIST1H4K/HIST1H4L/HIST2H3A/HIST2H3C/HIST2H4A/HIST2H4B/HIST4H4/UHRF1	20
		3	606279	Deposition of new CENPA-containing nucleosomes at the centromere	22/434	43/6750	1.0748e-15	2.12811e-13	1.91202e-13	CENPA/CENPI/CENPN/CENPP/CENPQ/APITD1/APITD1-CORT/CENPW/STRA13/HIST1H4A/HIST1H4B/HIST1H4C/HIST1H4H/HIST1H4I/HIST1H4J/HIST1H4K/HIST1H4L/HIST2H4A/HIST2H4B/HIST4H4/CASC5/RBBP7	22
		4	774815	Nucleosome assembly	22/434	43/6750	1.0748e-15	2.12811e-13	1.91202e-13	CENPA/CENPI/CENPN/CENPP/CENPQ/APITD1/APITD1-CORT/CENPW/STRA13/HIST1H4A/HIST1H4B/HIST1H4C/HIST1H4H/HIST1H4I/HIST1H4J/HIST1H4K/HIST1H4L/HIST2H4A/HIST2H4B/HIST4H4/CASC5/RBBP7	22
		5	212300	PRC2 methylates histones and DNA	21/434	42/6750	8.95845e-15	1.41902e-12	1.27493e-12	EZH2/HIST1H3A/HIST1H3B/HIST1H3C/HIST1H3F/HIST1H3I/HIST1H3J/HIST1H4A/HIST1H4B/HIST1H4C/HIST1H4H/HIST1H4I/HIST1H4J/HIST1H4K/HIST1H4L/HIST2H3A/HIST2H3C/HIST2H4A/HIST2H4B/HIST4H4/RBBP7	21
		6	5625886	Activated PKN1 stimulates transcription of AR (androgen receptor) regulated genes KLK2 and KLK3	19/434	36/6750	4.80582e-14	6.34369e-12	5.69954e-12	HIST1H3A/HIST1H3B/HIST1H3C/HIST1H3F/HIST1H3I/HIST1H3J/HIST1H4A/HIST1H4B/HIST1H4C/HIST1H4H/HIST1H4I/HIST1H4J/HIST1H4K/HIST1H4L/HIST2H3A/HIST2H3C/HIST2H4A/HIST2H4B/HIST4H4	19
		7	69278	Cell Cycle, Mitotic	68/434	409/6750	8.33236e-14	9.20724e-12	8.27232e-12	AURKA/AURKB/BUB1/BUB1B/BUB3/CCNA2/CCNB1/CCNB2/CCND1/CDC20/CDC45/CDC7/CDCA5/CENPA/CENPF/CENPI/CENPN/CENPP/CENPQ/APITD1/APITD1-CORT/CEP70/CKS1B/E2F2/ENSA/FEN1/GINS2/HIST1H4A/HIST1H4B/HIST1H4C/HIST1H4H/HIST1H4I/HIST1H4J/HIST1H4K/HIST1H4L/HIST2H4A/HIST2H4B/HIST4H4/INCENP/KIF20A/CASC5/LIN9/MAD2L1/MCM10/MCM2/MCM4/NCAPG/NCAPH/NDC80/NEK2/NUF2/ORC6/PLK4/POLD4/PSMA5/PSMD12/PSMD14/PSME2/PTTG1/RAD21/RFC5/RPA…	68
		8	427359	SIRT1 negatively regulates rRNA Expression	19/434	37/6750	9.30024e-14	9.20724e-12	8.27232e-12	HIST1H3A/HIST1H3B/HIST1H3C/HIST1H3F/HIST1H3I/HIST1H3J/HIST1H4A/HIST1H4B/HIST1H4C/HIST1H4H/HIST1H4I/HIST1H4J/HIST1H4K/HIST1H4L/HIST2H3A/HIST2H3C/HIST2H4A/HIST2H4B/HIST4H4	19
		9	195258	RHO GTPase Effectors	48/434	234/6750	2.12025e-13	1.86582e-11	1.67636e-11	AURKB/BUB1/BUB1B/BUB3/CDC20/CDH1/CENPA/CENPF/CENPI/CENPN/CENPP/CENPQ/APITD1/APITD1-CORT/CIT/DIAPH3/EVL/HIST1H3A/HIST1H3B/HIST1H3C/HIST1H3F/HIST1H3I/HIST1H3J/HIST1H4A/HIST1H4B/HIST1H4C/HIST1H4H/HIST1H4I/HIST1H4J/HIST1H4K/HIST1H4L/HIST2H3A/HIST2H3C/HIST2H4A/HIST2H4B/HIST4H4/INCENP/CASC5/MAD2L1/NDC80/NOXO1/NUF2/PAK1/PRC1/RHOD/SFN/SPC25/SRC	48
		10	73886	Chromosome Maintenance	26/434	75/6750	2.65465e-13	2.10248e-11	1.88899e-11	CENPA/CENPI/CENPN/CENPP/CENPQ/APITD1/APITD1-CORT/CENPW/STRA13/FEN1/HIST1H4A/HIST1H4B/HIST1H4C/HIST1H4H/HIST1H4I/HIST1H4J/HIST1H4K/HIST1H4L/HIST2H4A/HIST2H4B/HIST4H4/CASC5/POLD4/RBBP7/RFC5/RPA3	26
		11	912446	Meiotic recombination	21/434	53/6750	2.72402e-12	1.96129e-10	1.76214e-10	HIST1H3A/HIST1H3B/HIST1H3C/HIST1H3F/HIST1H3I/HIST1H3J/HIST1H4A/HIST1H4B/HIST1H4C/HIST1H4H/HIST1H4I/HIST1H4J/HIST1H4K/HIST1H4L/HIST2H3A/HIST2H3C/HIST2H4A/HIST2H4B/HIST4H4/RBBP8/RPA3	21
		12	68886	M Phase	45/434	235/6750	1.56453e-11	1.03259e-09	9.27737e-10	AURKB/BUB1/BUB1B/BUB3/CCNB1/CCNB2/CDC20/CDCA5/CENPA/CENPF/CENPI/CENPN/CENPP/CENPQ/APITD1/APITD1-CORT/ENSA/HIST1H4A/HIST1H4B/HIST1H4C/HIST1H4H/HIST1H4I/HIST1H4J/HIST1H4K/HIST1H4L/HIST2H4A/HIST2H4B/HIST4H4/INCENP/KIF20A/CASC5/MAD2L1/NCAPG/NCAPH/NDC80/NUF2/PSMA5/PSMD12/PSMD14/PSME2/PTTG1/RAD21/SMC4/SPC25/UBE2C	45
		13	194315	Signaling by Rho GTPases	57/434	349/6750	2.33998e-11	1.42559e-09	1.28083e-09	ARHGAP11A/ARHGAP11B/LOC100288637/ARHGAP39/ARHGEF16/AURKB/BUB1/BUB1B/BUB3/CDC20/CDH1/CENPA/CENPF/CENPI/CENPN/CENPP/CENPQ/APITD1/APITD1-CORT/CIT/DIAPH3/ECT2/EVL/FGD3/HIST1H3A/HIST1H3B/HIST1H3C/HIST1H3F/HIST1H3I/HIST1H3J/HIST1H4A/HIST1H4B/HIST1H4C/HIST1H4H/HIST1H4I/HIST1H4J/HIST1H4K/HIST1H4L/HIST2H3A/HIST2H3C/HIST2H4A/HIST2H4B/HIST4H4/INCENP/CASC5/MAD2L1/NDC80/NOXO1/NUF2/PAK1/PRC1/RACGAP1/RHOD/SFN/S…	57
		14	1500620	Meiosis	25/434	84/6750	3.62844e-11	2.05266e-09	1.84423e-09	HIST1H3A/HIST1H3B/HIST1H3C/HIST1H3F/HIST1H3I/HIST1H3J/HIST1H4A/HIST1H4B/HIST1H4C/HIST1H4H/HIST1H4I/HIST1H4J/HIST1H4K/HIST1H4L/HIST2H3A/HIST2H3C/HIST2H4A/HIST2H4B/HIST4H4/HSPA2/LMNB1/RAD21/RBBP8/RPA3/SYCP2	25
		15	977225	Amyloids	19/434	53/6750	2.38645e-10	1.26004e-08	1.1321e-08	HIST1H3A/HIST1H3B/HIST1H3C/HIST1H3F/HIST1H3I/HIST1H3J/HIST1H4A/HIST1H4B/HIST1H4C/HIST1H4H/HIST1H4I/HIST1H4J/HIST1H4K/HIST1H4L/HIST2H3A/HIST2H3C/HIST2H4A/HIST2H4B/HIST4H4	19
		16	5625740	RHO GTPases activate PKNs	20/434	60/6750	3.60389e-10	1.78392e-08	1.60278e-08	HIST1H3A/HIST1H3B/HIST1H3C/HIST1H3F/HIST1H3I/HIST1H3J/HIST1H4A/HIST1H4B/HIST1H4C/HIST1H4H/HIST1H4I/HIST1H4J/HIST1H4K/HIST1H4L/HIST2H3A/HIST2H3C/HIST2H4A/HIST2H4B/HIST4H4/SFN	20
		17	68877	Mitotic Prometaphase	26/434	100/6750	4.05915e-10	1.89109e-08	1.69906e-08	AURKB/BUB1/BUB1B/BUB3/CCNB1/CCNB2/CDC20/CDCA5/CENPA/CENPF/CENPI/CENPN/CENPP/CENPQ/APITD1/APITD1-CORT/INCENP/CASC5/MAD2L1/NCAPG/NCAPH/NDC80/NUF2/RAD21/SMC4/SPC25	26
		18	2559580	Oxidative Stress Induced Senescence	24/434	88/6750	6.71914e-10	2.95642e-08	2.65622e-08	E2F2/EZH2/HIST1H3A/HIST1H3B/HIST1H3C/HIST1H3F/HIST1H3I/HIST1H3J/HIST1H4A/HIST1H4B/HIST1H4C/HIST1H4H/HIST1H4I/HIST1H4J/HIST1H4K/HIST1H4L/HIST2H3A/HIST2H3C/HIST2H4A/HIST2H4B/HIST4H4/MAPKAPK3/RBBP7/TXN	24
		19	3214847	HATs acetylate histones	28/434	119/6750	1.03992e-09	4.33483e-08	3.89466e-08	ELP2/HIST1H2BC/HIST1H2BD/HIST1H2BE/HIST1H2BF/HIST1H2BG/HIST1H2BH/HIST1H2BJ/HIST1H2BK/HIST1H2BM/HIST1H3A/HIST1H3B/HIST1H3C/HIST1H3F/HIST1H3I/HIST1H3J/HIST1H4A/HIST1H4B/HIST1H4C/HIST1H4H/HIST1H4I/HIST1H4J/HIST1H4K/HIST1H4L/HIST2H4A/HIST2H4B/HIST4H4/RBBP7	28
		20	2299718	Condensation of Prophase Chromosomes	13/434	27/6750	2.35459e-09	9.32418e-08	8.37739e-08	CCNB1/HIST1H4A/HIST1H4B/HIST1H4C/HIST1H4H/HIST1H4I/HIST1H4J/HIST1H4K/HIST1H4L/HIST2H4A/HIST2H4B/HIST4H4/SMC4	13
		21	212165	Epigenetic regulation of gene expression	24/434	94/6750	2.90405e-09	1.09524e-07	9.84029e-08	EZH2/HIST1H3A/HIST1H3B/HIST1H3C/HIST1H3F/HIST1H3I/HIST1H3J/HIST1H4A/HIST1H4B/HIST1H4C/HIST1H4H/HIST1H4I/HIST1H4J/HIST1H4K/HIST1H4L/HIST2H3A/HIST2H3C/HIST2H4A/HIST2H4B/HIST4H4/POLR2H/RBBP7/SAP30/UHRF1	24
		22	427413	NoRC negatively regulates rRNA expression	21/434	74/6750	3.65224e-09	1.31481e-07	1.1813e-07	HIST1H3A/HIST1H3B/HIST1H3C/HIST1H3F/HIST1H3I/HIST1H3J/HIST1H4A/HIST1H4B/HIST1H4C/HIST1H4H/HIST1H4I/HIST1H4J/HIST1H4K/HIST1H4L/HIST2H3A/HIST2H3C/HIST2H4A/HIST2H4B/HIST4H4/POLR2H/SAP30	21
		23	5250941	Negative epigenetic regulation of rRNA expression	21/434	77/6750	8.0419e-09	2.76921e-07	2.48802e-07	HIST1H3A/HIST1H3B/HIST1H3C/HIST1H3F/HIST1H3I/HIST1H3J/HIST1H4A/HIST1H4B/HIST1H4C/HIST1H4H/HIST1H4I/HIST1H4J/HIST1H4K/HIST1H4L/HIST2H3A/HIST2H3C/HIST2H4A/HIST2H4B/HIST4H4/POLR2H/SAP30	21
		24	2500257	Resolution of Sister Chromatid Cohesion	23/434	92/6750	9.69505e-09	3.19937e-07	2.8745e-07	AURKB/BUB1/BUB1B/BUB3/CCNB1/CCNB2/CDC20/CDCA5/CENPA/CENPF/CENPI/CENPN/CENPP/CENPQ/APITD1/APITD1-CORT/INCENP/CASC5/MAD2L1/NDC80/NUF2/RAD21/SPC25	23
		25	2559582	Senescence-Associated Secretory Phenotype (SASP)	20/434	72/6750	1.30093e-08	4.09518e-07	3.67935e-07	HIST1H3A/HIST1H3B/HIST1H3C/HIST1H3F/HIST1H3I/HIST1H3J/HIST1H4A/HIST1H4B/HIST1H4C/HIST1H4H/HIST1H4I/HIST1H4J/HIST1H4K/HIST1H4L/HIST2H3A/HIST2H3C/HIST2H4A/HIST2H4B/HIST4H4/UBE2C	20
		26	171306	Packaging Of Telomere Ends	11/434	21/6750	1.34438e-08	4.09518e-07	3.67935e-07	HIST1H4A/HIST1H4B/HIST1H4C/HIST1H4H/HIST1H4I/HIST1H4J/HIST1H4K/HIST1H4L/HIST2H4A/HIST2H4B/HIST4H4	11
		27	5578749	Transcriptional regulation by small RNAs	20/434	73/6750	1.687e-08	4.94853e-07	4.44605e-07	HIST1H3A/HIST1H3B/HIST1H3C/HIST1H3F/HIST1H3I/HIST1H3J/HIST1H4A/HIST1H4B/HIST1H4C/HIST1H4H/HIST1H4I/HIST1H4J/HIST1H4K/HIST1H4L/HIST2H3A/HIST2H3C/HIST2H4A/HIST2H4B/HIST4H4/POLR2H	20
		28	3214858	RMTs methylate histone arginines	13/434	32/6750	3.02714e-08	8.56249e-07	7.69304e-07	CCND1/HIST1H4A/HIST1H4B/HIST1H4C/HIST1H4H/HIST1H4I/HIST1H4J/HIST1H4K/HIST1H4L/HIST2H4A/HIST2H4B/HIST4H4/RBBP7	13
		29	5663220	RHO GTPases Activate Formins	23/434	102/6750	7.83682e-08	2.14026e-06	1.92294e-06	AURKB/BUB1/BUB1B/BUB3/CDC20/CENPA/CENPF/CENPI/CENPN/CENPP/CENPQ/APITD1/APITD1-CORT/DIAPH3/EVL/INCENP/CASC5/MAD2L1/NDC80/NUF2/RHOD/SPC25/SRC	23
		30	157579	Telomere Maintenance	15/434	46/6750	8.41009e-08	2.22026e-06	1.99481e-06	FEN1/HIST1H4A/HIST1H4B/HIST1H4C/HIST1H4H/HIST1H4I/HIST1H4J/HIST1H4K/HIST1H4L/HIST2H4A/HIST2H4B/HIST4H4/POLD4/RFC5/RPA3	15
		31	1221632	Meiotic synapsis	15/434	48/6750	1.59405e-07	4.07255e-06	3.65902e-06	HIST1H4A/HIST1H4B/HIST1H4C/HIST1H4H/HIST1H4I/HIST1H4J/HIST1H4K/HIST1H4L/HIST2H4A/HIST2H4B/HIST4H4/HSPA2/LMNB1/RAD21/SYCP2	15
		32	3214815	HDACs deacetylate histones	14/434	44/6750	3.23329e-07	8.00239e-06	7.18981e-06	HIST1H4A/HIST1H4B/HIST1H4C/HIST1H4H/HIST1H4I/HIST1H4J/HIST1H4K/HIST1H4L/HIST2H4A/HIST2H4B/HIST4H4/HMG20B/RBBP7/SAP30	14
		33	3214842	HDMs demethylate histones	12/434	34/6750	6.41892e-07	1.54054e-05	1.38411e-05	HIST1H4A/HIST1H4B/HIST1H4C/HIST1H4H/HIST1H4I/HIST1H4J/HIST1H4K/HIST1H4L/HIST2H4A/HIST2H4B/HIST4H4/KDM4B	12
		34	3247509	Chromatin modifying enzymes	34/434	216/6750	7.97459e-07	1.80454e-05	1.6213e-05	CCND1/ELP2/EZH2/HIST1H2BC/HIST1H2BD/HIST1H2BE/HIST1H2BF/HIST1H2BG/HIST1H2BH/HIST1H2BJ/HIST1H2BK/HIST1H2BM/HIST1H3A/HIST1H3B/HIST1H3C/HIST1H3F/HIST1H3I/HIST1H3J/HIST1H4A/HIST1H4B/HIST1H4C/HIST1H4H/HIST1H4I/HIST1H4J/HIST1H4K/HIST1H4L/HIST2H4A/HIST2H4B/HIST4H4/HMG20B/KDM4B/RBBP7/SAP30/SMYD3	34
		35	4839726	Chromatin organization	34/434	216/6750	7.97459e-07	1.80454e-05	1.6213e-05	CCND1/ELP2/EZH2/HIST1H2BC/HIST1H2BD/HIST1H2BE/HIST1H2BF/HIST1H2BG/HIST1H2BH/HIST1H2BJ/HIST1H2BK/HIST1H2BM/HIST1H3A/HIST1H3B/HIST1H3C/HIST1H3F/HIST1H3I/HIST1H3J/HIST1H4A/HIST1H4B/HIST1H4C/HIST1H4H/HIST1H4I/HIST1H4J/HIST1H4K/HIST1H4L/HIST2H4A/HIST2H4B/HIST4H4/HMG20B/KDM4B/RBBP7/SAP30/SMYD3	34
		36	2559583	Cellular Senescence	26/434	143/6750	1.03988e-06	2.28773e-05	2.05543e-05	E2F2/EZH2/H1F0/HIST1H3A/HIST1H3B/HIST1H3C/HIST1H3F/HIST1H3I/HIST1H3J/HIST1H4A/HIST1H4B/HIST1H4C/HIST1H4H/HIST1H4I/HIST1H4J/HIST1H4K/HIST1H4L/HIST2H3A/HIST2H3C/HIST2H4A/HIST2H4B/HIST4H4/MAPKAPK3/RBBP7/TXN/UBE2C	26
		37	2467813	Separation of Sister Chromatids	27/434	153/6750	1.18576e-06	2.53817e-05	2.28044e-05	AURKB/BUB1/BUB1B/BUB3/CDC20/CDCA5/CENPA/CENPF/CENPI/CENPN/CENPP/CENPQ/APITD1/APITD1-CORT/INCENP/CASC5/MAD2L1/NDC80/NUF2/PSMA5/PSMD12/PSMD14/PSME2/PTTG1/RAD21/SPC25/UBE2C	27
		38	2559586	DNA Damage/Telomere Stress Induced Senescence	12/434	37/6750	1.81573e-06	3.74607e-05	3.36569e-05	H1F0/HIST1H4A/HIST1H4B/HIST1H4C/HIST1H4H/HIST1H4I/HIST1H4J/HIST1H4K/HIST1H4L/HIST2H4A/HIST2H4B/HIST4H4	12
		39	3214841	PKMTs methylate histone lysines	14/434	50/6750	1.84466e-06	3.74607e-05	3.36569e-05	EZH2/HIST1H4A/HIST1H4B/HIST1H4C/HIST1H4H/HIST1H4I/HIST1H4J/HIST1H4K/HIST1H4L/HIST2H4A/HIST2H4B/HIST4H4/RBBP7/SMYD3	14
		40	68882	Mitotic Anaphase	27/434	161/6750	3.29303e-06	6.52019e-05	5.85812e-05	AURKB/BUB1/BUB1B/BUB3/CDC20/CDCA5/CENPA/CENPF/CENPI/CENPN/CENPP/CENPQ/APITD1/APITD1-CORT/INCENP/CASC5/MAD2L1/NDC80/NUF2/PSMA5/PSMD12/PSMD14/PSME2/PTTG1/RAD21/SPC25/UBE2C	27
		41	2555396	Mitotic Metaphase and Anaphase	27/434	162/6750	3.71994e-06	7.18584e-05	6.45618e-05	AURKB/BUB1/BUB1B/BUB3/CDC20/CDCA5/CENPA/CENPF/CENPI/CENPN/CENPP/CENPQ/APITD1/APITD1-CORT/INCENP/CASC5/MAD2L1/NDC80/NUF2/PSMA5/PSMD12/PSMD14/PSME2/PTTG1/RAD21/SPC25/UBE2C	27
		42	211000	Regulatory RNA pathways	20/434	100/6750	4.13621e-06	7.79971e-05	7.00772e-05	HIST1H3A/HIST1H3B/HIST1H3C/HIST1H3F/HIST1H3I/HIST1H3J/HIST1H4A/HIST1H4B/HIST1H4C/HIST1H4H/HIST1H4I/HIST1H4J/HIST1H4K/HIST1H4L/HIST2H3A/HIST2H3C/HIST2H4A/HIST2H4B/HIST4H4/POLR2H	20
		43	69620	Cell Cycle Checkpoints	22/434	123/6750	9.36979e-06	0.000172579	0.000155055	ATRIP/BUB1B/BUB3/CCNB1/CCNB2/CDC20/CDC45/CDC7/CHEK1/MAD2L1/MCM10/MCM2/MCM4/ORC6/PSMA5/PSMD12/PSMD14/PSME2/RFC5/RPA3/SFN/UBE2C	22
		44	69481	G2/M Checkpoints	13/434	51/6750	1.34239e-05	0.000240594	0.000216164	ATRIP/CCNB1/CCNB2/CDC45/CDC7/CHEK1/MCM10/MCM2/MCM4/ORC6/RFC5/RPA3/SFN	13
		45	201722	formation of the beta-catenin:TCF transactivating complex	12/434	44/6750	1.36701e-05	0.000240594	0.000216164	HIST1H4A/HIST1H4B/HIST1H4C/HIST1H4H/HIST1H4I/HIST1H4J/HIST1H4K/HIST1H4L/HIST2H4A/HIST2H4B/HIST4H4/LEF1	12
		46	176187	Activation of ATR in response to replication stress	10/434	37/6750	7.84598e-05	0.00135087	0.0012137	ATRIP/CDC45/CDC7/CHEK1/MCM10/MCM2/MCM4/ORC6/RFC5/RPA3	10
		47	909733	Interferon alpha/beta signaling	14/434	68/6750	8.3153e-05	0.00140122	0.00125893	BST2/IFI27/IFI6/IFIT1/IFIT2/IFITM1/IRF9/ISG15/MX1/OAS1/OAS2/PTPN1/RSAD2/STAT1	14
		48	68875	Mitotic Prophase	15/434	77/6750	9.11964e-05	0.00150474	0.00135195	CCNB1/CCNB2/ENSA/HIST1H4A/HIST1H4B/HIST1H4C/HIST1H4H/HIST1H4I/HIST1H4J/HIST1H4K/HIST1H4L/HIST2H4A/HIST2H4B/HIST4H4/SMC4	15
		49	2262752	Cellular responses to stress	32/434	256/6750	0.000195598	0.0031615	0.00284047	ATOX1/E2F2/TCEB1/EZH2/FKBP4/H1F0/HIST1H3A/HIST1H3B/HIST1H3C/HIST1H3F/HIST1H3I/HIST1H3J/HIST1H4A/HIST1H4B/HIST1H4C/HIST1H4H/HIST1H4I/HIST1H4J/HIST1H4K/HIST1H4L/HIST2H3A/HIST2H3C/HIST2H4A/HIST2H4B/HIST4H4/MAPKAPK3/P4HB/PRDX1/RBBP7/RPA3/TXN/UBE2C	32
		50	5368286	Mitochondrial translation initiation	15/434	84/6750	0.000252601	0.00384731	0.00345665	CHCHD1/MRPL13/MRPL14/MRPL15/MRPL17/MRPL36/MRPL37/MRPL47/ICT1/MRPS17/MRPS23/MRPS26/MRPS30/MRPS33/MRPS35	15
		51	5389840	Mitochondrial translation elongation	15/434	84/6750	0.000252601	0.00384731	0.00345665	CHCHD1/MRPL13/MRPL14/MRPL15/MRPL17/MRPL36/MRPL37/MRPL47/ICT1/MRPS17/MRPS23/MRPS26/MRPS30/MRPS33/MRPS35	15
		52	5419276	Mitochondrial translation termination	15/434	84/6750	0.000252601	0.00384731	0.00345665	CHCHD1/MRPL13/MRPL14/MRPL15/MRPL17/MRPL36/MRPL37/MRPL47/ICT1/MRPS17/MRPS23/MRPS26/MRPS30/MRPS33/MRPS35	15
		53	611105	Respiratory electron transport	14/434	76/6750	0.000288738	0.00431472	0.0038766	COX6A1/COX6C/COX8A/CYC1/NDUFA2/NDUFA3/NDUFA7/NDUFA8/NDUFB11/NDUFB7/NDUFS2/NDUFS8/SDHB/UQCRQ	14
		54	2514853	Condensation of Prometaphase Chromosomes	5/434	6750-11-01	0.000358768	0.00526193	0.00472763	CCNB1/CCNB2/NCAPG/NCAPH/SMC4	5
		55	453279	Mitotic G1-G1/S phases	19/434	126/6750	0.000396298	0.0057067	0.00512723	CCNB1/CCND1/CDC45/CDC7/CKS1B/E2F2/LIN9/MCM10/MCM2/MCM4/ORC6/PSMA5/PSMD12/PSMD14/PSME2/RPA3/RRM2/TOP2A/TYMS	19
		56	191273	Cholesterol biosynthesis	7/434	23/6750	0.00043	0.00608143	0.00546391	ARV1/CYP51A1/DHCR24/EBP/FDFT1/HSD17B7/SQLE	7
		57	174143	APC/C-mediated degradation of cell cycle proteins	14/434	80/6750	0.000500194	0.00683024	0.00613669	AURKA/AURKB/BUB1B/BUB3/CCNB1/CDC20/MAD2L1/NEK2/PSMA5/PSMD12/PSMD14/PSME2/PTTG1/UBE2C	14
		58	453276	Regulation of mitotic cell cycle	14/434	80/6750	0.000500194	0.00683024	0.00613669	AURKA/AURKB/BUB1B/BUB3/CCNB1/CDC20/MAD2L1/NEK2/PSMA5/PSMD12/PSMD14/PSME2/PTTG1/UBE2C	14
		59	163200	Respiratory electron transport, ATP synthesis by chemiosmotic coupling, and heat production by uncoupling proteins.	16/434	99/6750	0.000514995	0.00691315	0.00621118	ATP5E/COX6A1/COX6C/COX8A/CYC1/NDUFA2/NDUFA3/NDUFA7/NDUFA8/NDUFB11/NDUFB7/NDUFS2/NDUFS8/SDHB/UCP2/UQCRQ	16
		60	5368287	Mitochondrial translation	15/434	90/6750	0.000547215	0.00722324	0.00648978	CHCHD1/MRPL13/MRPL14/MRPL15/MRPL17/MRPL36/MRPL37/MRPL47/ICT1/MRPS17/MRPS23/MRPS26/MRPS30/MRPS33/MRPS35	15
		61	69190	DNA strand elongation	8/434	32/6750	0.000730013	0.00933776	0.00838959	CDC45/FEN1/GINS2/MCM2/MCM4/POLD4/RFC5/RPA3	8
		62	983231	Factors involved in megakaryocyte development and platelet production	18/434	122/6750	0.000730987	0.00933776	0.00838959	GATA3/HBB/HBE1/HIST1H3A/HIST1H3B/HIST1H3C/HIST1H3F/HIST1H3I/HIST1H3J/HIST2H3A/HIST2H3C/HMG20B/KIF11/KIF15/KIF22/KIF4A/MYB/RACGAP1	18
			ID	Description	GeneRatio	BgRatio	pvalue	p.adjust	qvalue	geneID	Count
	Enriched for up-regulated (1256) genes	1	1474244	Extracellular matrix organization	71/479	249/6750	5.44422e-26	3.67485e-23	3.15192e-23	A2M/ACTN1/ADAMTS2/ADAMTS3/ADAMTS5/BMP4/COL14A1/COL15A1/COL16A1/COL17A1/COL1A1/COL1A2/COL3A1/COL4A6/COL5A1/COL5A2/COL6A1/COL6A2/COL6A3/COL6A6/COL9A2/COMP/CTSG/CTSK/DCN/DDR2/DMD/DST/EFEMP1/ELN/FBLN1/FBLN2/FBLN5/FBN1/FGF2/FMOD/ICAM2/ITGA1/ITGA6/ITGA8/ITGA9/ITGB6/LOC100505984/JAM2/JAM3/LAMA2/LAMA4/LAMB1/LAMB2/LOX/LTBP1/LTBP3/LTBP4/LUM/MFAP4/MFAP5/MMP2/MMP3/NCAM1/NID1/NTN4/PDGFA/PECAM1/SERPINE1/SERPIN…	71
		2	216083	Integrin cell surface interactions	26/479	83/6750	3.69996e-11	1.24874e-08	1.07104e-08	COL16A1/COL1A1/COL1A2/COL3A1/COL4A6/COL5A1/COL5A2/COL6A1/COL6A2/COL6A3/COL9A2/COMP/FBN1/ICAM2/ITGA1/ITGA6/ITGA8/ITGA9/ITGB6/LOC100505984/JAM2/JAM3/LUM/PECAM1/VCAM1/VWF	26
		3	3000178	ECM proteoglycans	23/479	67/6750	6.28035e-11	1.41308e-08	1.212e-08	COL1A1/COL1A2/COL3A1/COL4A6/COL5A1/COL5A2/COL6A1/COL6A2/COL6A3/COMP/DCN/FMOD/ITGA8/ITGA9/ITGB6/LOC100505984/LAMA2/LAMA4/LAMB1/LAMB2/NCAM1/SERPINE1/VCAN	23
		4	1474228	Degradation of the extracellular matrix	29/479	109/6750	2.28348e-10	3.85337e-08	3.30503e-08	A2M/ADAMTS5/COL14A1/COL15A1/COL16A1/COL17A1/COL1A1/COL1A2/COL3A1/COL4A6/COL5A1/COL5A2/COL6A1/COL6A2/COL6A3/COL6A6/COL9A2/CTSG/CTSK/DCN/ELN/FBN1/LAMB1/MMP2/MMP3/NID1/TIMP2/TLL1/TPSAB1	29
		5	1566948	Elastic fibre formation	16/479	39/6750	2.65051e-09	3.57819e-07	3.06901e-07	BMP4/EFEMP1/ELN/FBLN1/FBLN2/FBLN5/FBN1/ITGA8/ITGB6/LOC100505984/LOX/LTBP1/LTBP3/LTBP4/MFAP4/MFAP5	16
		6	2129379	Molecules associated with elastic fibres	15/479	35/6750	4.06026e-09	4.56779e-07	3.91779e-07	BMP4/EFEMP1/ELN/FBLN1/FBLN2/FBLN5/FBN1/ITGA8/ITGB6/LOC100505984/LTBP1/LTBP3/LTBP4/MFAP4/MFAP5	15
		7	1474290	Collagen formation	21/479	70/6750	7.06384e-09	6.81156e-07	5.84227e-07	ADAMTS2/ADAMTS3/COL14A1/COL15A1/COL16A1/COL17A1/COL1A1/COL1A2/COL3A1/COL4A6/COL5A1/COL5A2/COL6A1/COL6A2/COL6A3/COL9A2/DST/ITGA6/LOX/SERPINH1/TLL1	21
		8	2022090	Assembly of collagen fibrils and other multimeric structures	15/479	40/6750	3.60556e-08	3.04219e-06	2.60929e-06	COL15A1/COL17A1/COL1A1/COL1A2/COL3A1/COL4A6/COL5A1/COL5A2/COL6A1/COL6A2/COL6A3/DST/ITGA6/LOX/TLL1	15
		9	1650814	Collagen biosynthesis and modifying enzymes	18/479	59/6750	6.4069e-08	4.80518e-06	4.1214e-06	ADAMTS2/ADAMTS3/COL14A1/COL15A1/COL16A1/COL17A1/COL1A1/COL1A2/COL3A1/COL4A6/COL5A1/COL5A2/COL6A1/COL6A2/COL6A3/COL9A2/SERPINH1/TLL1	18
		10	1442490	Collagen degradation	18/479	62/6750	1.49718e-07	1.0106e-05	8.66789e-06	COL14A1/COL15A1/COL16A1/COL17A1/COL1A1/COL1A2/COL3A1/COL4A6/COL5A1/COL5A2/COL6A1/COL6A2/COL6A3/COL6A6/COL9A2/CTSK/MMP2/MMP3	18
		11	3000171	Non-integrin membrane-ECM interactions	16/479	53/6750	4.1046e-07	2.51873e-05	2.16031e-05	ACTN1/COL1A1/COL1A2/COL3A1/COL4A6/COL5A1/COL5A2/DDR2/DMD/FGF2/LAMA2/LAMA4/LAMB1/LAMB2/NTN4/PDGFA	16
		12	1266738	Developmental Biology	59/479	438/6750	7.75484e-07	4.3621e-05	3.74137e-05	ABLIM1/ABLIM3/ANK2/BOC/CD36/CDH2/CEBPD/GDF1/CERS1/CNTN1/COL3A1/COL5A1/COL5A2/COL6A1/COL6A2/COL6A3/COL9A2/DPYSL2/DPYSL3/EBF1/EFNB2/EGFR/EPAS1/EPHA3/FABP4/FGF2/FGFR1/FOXO1/FYN/ITGA1/ITGA9/KLF4/KLF5/LAMB1/LEP/LPL/MEF2C/MMP2/MYH10/MYH11/MYL9/NCAM1/NRP1/NTN4/PCK1/PLIN1/PPARG/PPARGC1A/PRNP/ROBO1/RPS6KA2/SEMA3A/SEMA6A/SLIT2/SLIT3/SOS1/SOX2/SPTBN1/TRPC1	59
		13	397014	Muscle contraction	17/479	64/6750	1.33931e-06	6.9541e-05	5.96453e-05	ACTA2/ACTG2/ANXA1/CALD1/DMD/ITGA1/MYH11/MYH3/MYL9/MYLK/SORBS1/SORBS3/TMOD1/TNNI2/TNNT3/TPM2/VIM	17
		14	186797	Signaling by PDGF	30/479	177/6750	5.69409e-06	0.000274537	0.00023547	ADCY3/ADCY4/CD19/CDKN1A/COL3A1/COL5A1/COL5A2/COL6A1/COL6A2/COL6A3/COL9A2/EGFR/FGF2/FGF7/FGF9/FGFR1/FOXO1/FYN/HBEGF/KIT/NR4A1/PDE1A/PDGFA/PDGFD/PDGFRA/PDGFRB/SOS1/STAT5B/THBS2/THBS4	30
		15	114608	Platelet degranulation	18/479	81/6750	1.04064e-05	0.00046829	0.000401652	A2M/ACTN1/CD36/CFD/CLU/GAS6/HABP4/IGF1/IGF2/PDGFA/PECAM1/PROS1/SELP/SERPINE1/SERPING1/SRGN/TF/VWF	18
		16	202733	Cell surface interactions at the vascular wall	20/479	99/6750	1.55101e-05	0.000654332	0.000561221	ANGPT2/ATP1B2/CAV1/COL1A1/COL1A2/ESAM/FYN/GAS6/GLG1/ITGA6/JAM2/JAM3/PECAM1/PROS1/SELE/SELP/SIRPA/SLC16A1/SOS1/TEK	20
		17	445355	Smooth Muscle Contraction	10/479	29/6750	1.72547e-05	0.000685114	0.000587622	ACTA2/ACTG2/CALD1/ITGA1/MYH11/MYL9/MYLK/SORBS1/SORBS3/TPM2	10
		18	76005	Response to elevated platelet cytosolic Ca2+	18/479	86/6750	2.49193e-05	0.000934474	0.000801498	A2M/ACTN1/CD36/CFD/CLU/GAS6/HABP4/IGF1/IGF2/PDGFA/PECAM1/PROS1/SELP/SERPINE1/SERPING1/SRGN/TF/VWF	18
		19	109582	Hemostasis	55/479	450/6750	3.5516e-05	0.00126175	0.0010822	A2M/ACTN1/ANGPT2/ATP1B2/CAV1/CD36/CFD/CLU/COL1A1/COL1A2/DOCK11/DOCK9/EHD2/ESAM/FYN/GAS6/GLG1/GNAI1/GNAI2/GNG2/GUCY1A2/GUCY1A3/GUCY1B3/H3F3B/HABP4/IGF1/IGF2/ITGA1/ITGA6/JAM2/JAM3/KCNMA1/KCNMB4/P2RY1/PDE1A/PDE9A/PDGFA/PECAM1/PLCG2/PROS1/RAPGEF3/SELE/SELP/SERPINE1/SERPINE2/SERPING1/SIRPA/SLC16A1/SOS1/SRGN/TEK/TF/TFPI/VWF/ZFPM2	55
		20	5365859	RA biosynthesis pathway	8/479	22/6750	7.97067e-05	0.0026901	0.0023073	ADH1A/ADH1C/AKR1C3/ALDH1A1/ALDH1A3/CYP26B1/DHRS3/RDH5	8
		21	381426	Regulation of Insulin-like Growth Factor (IGF) transport and uptake by Insulin-like Growth Factor Binding Proteins (IGFBPs)	7/479	17/6750	9.0162e-05	0.00289806	0.00248567	CTSG/IGF1/IGF2/IGFBP3/IGFBP5/IGFBP6/MMP2	7
		22	5362517	Signaling by Retinoic Acid	11/479	42/6750	0.000116389	0.00357102	0.00306287	ADH1A/ADH1C/AKR1C3/ALDH1A1/ALDH1A3/CYP26B1/DHRS3/FABP5/PDK4/RARB/RDH5	11
		23	76002	Platelet activation, signaling and aggregation	28/479	189/6750	0.00014154	0.00415391	0.0035628	A2M/ACTN1/CD36/CFD/CLU/COL1A1/COL1A2/FYN/GAS6/GNAI1/GNAI2/GNG2/HABP4/IGF1/IGF2/P2RY1/PDGFA/PECAM1/PLCG2/PROS1/RAPGEF3/SELP/SERPINE1/SERPING1/SOS1/SRGN/TF/VWF	28
		24	422475	Axon guidance	38/479	292/6750	0.000168771	0.00474668	0.00407123	ABLIM1/ABLIM3/ANK2/CNTN1/COL3A1/COL5A1/COL5A2/COL6A1/COL6A2/COL6A3/COL9A2/DPYSL2/DPYSL3/EFNB2/EGFR/EPHA3/FGFR1/FYN/ITGA1/ITGA9/LAMB1/MMP2/MYH10/MYH11/MYL9/NCAM1/NRP1/NTN4/PRNP/ROBO1/RPS6KA2/SEMA3A/SEMA6A/SLIT2/SLIT3/SOS1/SPTBN1/TRPC1	38
		25	3560782	Diseases associated with glycosaminoglycan metabolism	8/479	26/6750	0.00030228	0.00784765	0.00673093	CSPG4/DCN/FMOD/GPC3/LUM/OGN/OMD/VCAN	8
		26	3781865	Diseases of glycosylation	8/479	26/6750	0.00030228	0.00784765	0.00673093	CSPG4/DCN/FMOD/GPC3/LUM/OGN/OMD/VCAN	8

## Sheet: TableS4
	Table S4. Differentially expressed genes between long-term treated and pre-treatment samples of acquired resistant patients
	direction	gene_name	P_value	Q_value	RP_value	mean	std_dev
1	down	ACOX2	4.24587e-06	0.001625	1457.71	5.87031	1.07201
2	down	AGR3	3.07009e-05	0.00824561	1735.76	7.15996	0.994082
3	down	C5AR2	1.73101e-05	0.00519608	1645.7	5.12441	0.575802
4	down	CA8	3.26605e-07	0.000172414	1257.71	5.18394	0.977961
5	down	CAP2	2.18826e-05	0.00609091	1685.72	5.97349	0.743017
6	down	CELSR2	3.26605e-07	0.000172414	1262.27	5.98133	0.656134
7	down	CITED4	1.76367e-05	0.00519231	1646.71	5.29602	0.817197
8	down	CNTNAP2	6.2055e-06	0.00211111	1523.51	5.37014	1.37043
9	down	COL10A1	4.24587e-06	0.001625	1464.34	6.17886	1.04168
10	down	CPB1	0	0	1219.25	6.37287	1.88819
11	down	CYP2T1P	3.65798e-05	0.00933333	1762.6	5.74271	1.1496
12	down	CYP4Z1	3.26605e-05	0.00847458	1747.23	6.67784	1.37261
13	down	DHRS2	6.53211e-07	0.0003125	1308.59	6.21015	1.36124
14	down	ELOVL2	6.53211e-07	0.0003125	1307.2	4.48504	0.73361
15	down	ESR1	0	0	1054.83	8.26876	0.950042
16	down	FGD3	3.91926e-06	0.00153846	1451.96	6.25513	0.763741
17	down	FSIP1	0	0	440.439	6.40876	1.32518
18	down	GFRA1	0	0	567.957	6.6045	0.95965
19	down	GREB1	4.24587e-06	0.001625	1454.46	5.25426	0.53796
20	down	GREM1	1.43706e-05	0.0044	1607.81	6.0639	0.935865
21	down	HBA1	0	0	74.4162	6.87894	1.62063
22	down	HBA2	0	0	81.5715	6.87894	1.62063
23	down	HBB	0	0	28.6084	7.82024	1.80041
24	down	HBE1	0	0	163.97	5.67307	1.2935
25	down	HLA-DQB2	2.05761e-05	0.00583333	1676.31	4.69159	0.566465
26	down	KIF4A	1.01248e-05	0.00329787	1565.56	4.45213	0.982768
27	down	MAPT	0	0	1228.53	4.7281	0.691884
28	down	MIR6777	6.2055e-06	0.00211111	1511.18	7.30713	0.787793
29	down	MMP11	2.28624e-06	0.000945946	1396.56	7.10874	1.21347
30	down	MRPS30	3.98458e-05	0.00968254	1773.93	7.42633	0.857221
31	down	NAT1	0	0	537.959	6.94404	1.46046
32	down	NPY1R	0	0	1079.58	6.25639	1.68637
33	down	NUMBL	0	0	1195.73	6.70833	1.17051
34	down	OR2C3	3.95192e-05	0.00975806	1772.72	4.87471	0.581958
35	down	PGR	0	0	887.835	5.34331	1.20207
36	down	PMAIP1	6.53211e-07	0.0003125	1291.64	6.04981	1.00793
37	down	POTEG	2.71082e-05	0.00741071	1714.53	6.73923	0.977498
38	down	PPFIA4	0	0	887.487	5.77448	1.19606
39	down	RN7SL674P	0	0	752.495	5.41451	0.752878
40	down	S100A7	0	0	708.182	5.55084	2.054
41	down	SCARNA11	3.65798e-05	0.00933333	1763.27	6.17358	0.979451
42	down	SCGB1D2	0	0	483.327	7.21566	2.22415
43	down	SCGB2A1	0	0	718.191	6.43232	2.32412
44	down	SCGB2A2	0	0	819.515	10.19	2.12481
45	down	SERPINA3	0	0	629.669	8.36977	1.54358
46	down	SLC39A6	1.30642e-06	0.000571429	1360.03	8.37922	0.980196
47	down	SLITRK6	1.17578e-05	0.00367347	1582.38	5.42757	1.64432
48	down	SNORA12	3.26605e-05	0.00847458	1747.56	7.11301	0.84786
49	down	SNORA24	1.82899e-05	0.00528302	1648.74	9.66566	0.841229
50	down	SNORA79	3.26605e-07	0.000172414	1248.2	9.5365	0.771187
51	down	ST8SIA6	4.24587e-06	0.001625	1475.94	6.08927	1.04196
52	down	STC1	4.57247e-06	0.00159091	1478.36	6.23485	1.10394
53	down	STC2	0	0	681.013	5.97773	0.9616
54	down	STMND1	3.26605e-07	0.000172414	1258.38	6.1233	1.17133
55	down	SYT13	0	0	1043.54	5.8395	1.30611
56	down	TFF1	0	0	498.932	7.23751	2.09082
57	down	TFF3	0	0	991.999	8.37164	1.65798
58	down	THRSP	2.61284e-06	0.00105263	1404.43	6.66575	1.59839
59	down	TMEM26	1.17578e-05	0.00367347	1587.52	5.48759	0.74923
60	down	TNNT1	9.79816e-07	0.000441176	1345.65	5.57829	0.785848
61	down	TSKU	0	0	772.198	5.27765	0.855195
62	down	VTRNA1-3	9.79816e-07	0.000441176	1350.84	5.84271	0.934059
63	down	WNK4	1.95963e-06	0.000833333	1373.69	4.63949	1.07963
1	up	ACACB	1.63303e-06	0.000308642	1364.72	7.76839	1.02671
2	up	ACKR1	0	0	502.769	5.65434	1.16497
3	up	ACTG2	1.56771e-05	0.00201681	1628.59	5.55306	0.965564
4	up	ADAMTS1	0	0	1129.81	5.83668	0.831281
5	up	ADGRL4	2.28624e-06	0.000411765	1397.85	5.87253	0.6731
6	up	ADH1A	4.14789e-05	0.00437931	1781.04	5.5908	1.06724
7	up	ALDH1A1	3.26605e-07	6.75676e-05	1284.77	6.92287	1.21479
8	up	ANXA3	1.79633e-05	0.0022541	1647.78	5.45573	0.815294
9	up	APOD	2.44954e-05	0.00284091	1700.2	9.24971	1.45572
10	up	AQP1	2.18826e-05	0.00257692	1686.02	6.33483	0.759682
11	up	ATF3	0	0	1054.59	5.21798	0.678357
12	up	BAMBI	2.28624e-06	0.000411765	1386.39	7.00121	1.27119
13	up	BMP4	8.78568e-05	0.00795858	1909.78	7.45928	0.738938
14	up	BRDT	3.59266e-06	0.00055	1438.57	4.01449	1.00694
15	up	BTG2	6.10752e-05	0.00591772	1843.75	7.17799	0.676139
16	up	C11orf96	1.2411e-05	0.00169643	1595.54	6.16529	0.703601
17	up	C7	1.56771e-05	0.00201681	1628.04	5.35441	0.972677
18	up	C8orf4	0	0	870.092	6.47291	1.31766
19	up	CALML5	3.13541e-05	0.00347826	1743.36	6.26913	1.59822
20	up	CCDC80	2.61284e-06	0.000449438	1414.18	7.20706	0.976236
21	up	CCL14	2.93945e-06	0.00046875	1423.55	5.8797	0.856793
22	up	CCL15-CCL14	2.93945e-06	0.00046875	1422.1	5.8797	0.856793
23	up	CCL19	0	0	1003.69	5.80108	1.05183
24	up	CCL8	0	0	919.614	6.14399	0.868857
25	up	CCR7	1.95963e-05	0.0023622	1667.33	4.80236	0.777471
26	up	CD27	3.39669e-05	0.00366197	1757.32	5.50305	0.767133
27	up	CD34	5.32367e-05	0.00539735	1819.45	6.7138	0.625337
28	up	CD36	0	0	1216.71	5.59014	1.07035
29	up	CD69	7.67522e-05	0.00699405	1884.64	5.95849	0.765712
30	up	CD93	4.89908e-06	0.000728155	1488.46	7.07076	0.905242
31	up	CFD	2.28624e-05	0.00267176	1693.12	7.44844	1.09586
32	up	CILP	0	0	1103.96	7.66027	1.27893
33	up	CLDN5	0	0	667.43	5.46392	0.873018
34	up	CMTM8	1.20844e-05	0.00166667	1595.16	4.25894	0.712774
35	up	CNTN1	1.4044e-05	0.00190265	1605.33	6.33534	1.24373
36	up	COL14A1	0	0	989.396	6.21007	1.16209
37	up	CP	0	0	1125.8	5.95133	1.80106
38	up	CPB1	9.37357e-05	0.00839181	1918.31	6.37287	1.88819
39	up	CRYAB	2.05761e-05	0.00246094	1676.99	6.93183	1.13352
40	up	CSRNP1	9.79816e-07	0.000189873	1346.86	6.72859	0.646399
41	up	CXADR	7.31596e-05	0.00682927	1872.15	6.63702	1.00033
42	up	CXADRP1	2.80881e-05	0.00318519	1718.91	7.19863	1.07616
43	up	CXCL12	2.90679e-05	0.00327206	1723.16	7.01341	0.751564
44	up	CXCL2	0	0	1143.68	4.87941	0.651224
45	up	CXCL9	3.23339e-05	0.00353571	1746.17	5.85048	1.06358
46	up	CYR61	0	0	374.866	8.23004	1.01249
47	up	DNASE1L3	7.18532e-05	0.00674847	1870.05	4.80178	0.695894
48	up	DPT	0	0	931.737	8.37443	1.05339
49	up	DUSP1	0	0	117.432	8.15642	1.29694
50	up	EDN1	2.61284e-06	0.000449438	1411.9	6.7273	0.706662
51	up	EGR1	0	0	196.492	9.87743	1.15198
52	up	EGR3	0	0	854.775	7.07111	1.09284
53	up	EMCN	0	0	969.13	5.745	0.870019
54	up	FABP4	0	0	585.62	7.22135	1.58753
55	up	FAM234B	6.56477e-05	0.00628125	1857.89	7.02134	0.889738
56	up	FCRL2	4.24587e-06	0.000637255	1452.79	4.24615	0.810008
57	up	FHL1	0	0	1197.49	6.85636	1.01646
58	up	FOS	0	0	60.3715	7.21591	1.82737
59	up	FOSB	0	0	100.623	6.8335	1.80836
60	up	FZD4	3.98458e-05	0.00426573	1774.05	6.53129	0.615604
61	up	GABRP	2.61284e-06	0.000449438	1400.52	5.51707	0.868602
62	up	GEM	0	0	920.436	6.47896	0.926865
63	up	GIMAP1	0	0	1231.56	7.25156	0.879889
64	up	GIMAP1-GIMAP5	7.51192e-05	0.00688623	1880.9	6.08195	0.837599
65	up	GIMAP5	7.4466e-05	0.00686747	1877.4	6.08195	0.837599
66	up	GIMAP7	0	0	1029.58	7.17308	0.864952
67	up	GP2	0	0	966.617	5.94304	1.01368
68	up	GPC3	4.14789e-05	0.00437931	1781.13	5.62969	0.726069
69	up	GSN	1.63303e-06	0.000308642	1369.48	5.86182	0.766456
70	up	GZMA	8.16513e-06	0.00117925	1554.76	6.49412	0.988557
71	up	H19	0	0	462.985	7.07859	1.10193
72	up	HDC	0	0	833.625	6.50359	1.075
73	up	HRNR	1.56771e-05	0.00201681	1632.14	5.70272	0.854019
74	up	HSPB6	4.24587e-06	0.000637255	1456.74	6.15062	1.09594
75	up	ID4	0	0	1110.95	5.87615	1.08793
76	up	IGF1	4.63779e-05	0.0047651	1794.85	5.86911	0.970309
77	up	IGF2BP2	1.50238e-05	0.00198276	1613.6	5.81613	0.487811
78	up	IGHG2	0	0	977.722	9.11736	1.29169
79	up	IGHV2-70	3.26605e-07	6.75676e-05	1280.39	5.63712	1.19704
80	up	IGKV1-33	0	0	1233.82	8.05176	1.42662
81	up	IGKV1-9	0	0	918.188	7.99112	1.5209
82	up	IGKV1D-17	0	0	819.302	7.72799	1.69015
83	up	IGKV1D-33	0	0	1226.74	8.05176	1.42662
84	up	IGKV3-11	0	0	939.989	7.37189	1.34838
85	up	IGKV3-20	0	0	1004.14	7.37189	1.34838
86	up	IGKV3D-11	0	0	1031.25	7.37189	1.34838
87	up	IGKV3D-20	0	0	992.125	7.37189	1.34838
88	up	IGKV3OR2-268	0	0	965.945	7.37189	1.34838
89	up	IGLL1	0	0	758.028	9.33098	1.59471
90	up	IL1R1	0	0	801.44	6.51658	0.676764
91	up	IL33	0	0	1062.34	5.88707	0.946086
92	up	IL6	2.28624e-06	0.000411765	1387.31	4.9139	0.667612
93	up	ITGB6	1.89431e-05	0.00230159	1658.7	5.68304	1.30265
94	up	ITM2A	0	0	1029.54	6.72071	0.946251
95	up	JAM2	1.43706e-05	0.00191304	1606.94	6.41006	0.703672
96	up	JCHAIN	0	0	956.305	7.14674	1.44429
97	up	JUN	0	0	699.434	9.82243	0.664095
98	up	JUNB	0	0	702.86	5.86475	0.899412
99	up	KLF2	3.26605e-07	6.75676e-05	1288.2	8.61586	0.77732
100	up	KLF4	1.11046e-05	0.00155963	1575.83	6.06637	0.662208
101	up	KLF6	3.16807e-05	0.00348921	1745.43	5.94994	0.470574
102	up	KLHL3	5.91155e-05	0.00580128	1840.31	4.98658	0.457878
103	up	KRT14	6.2055e-06	0.000913462	1517.44	4.84656	1.28475
104	up	LDB2	0.000112679	0.00985714	1952.5	7.48267	0.663744
105	up	LEP	0	0	979.06	7.11114	1.51262
106	up	LGR4	2.6455e-05	0.00302239	1709.36	5.55707	0.581368
107	up	LIFR	0	0	1215.25	6.09414	0.918877
108	up	LRP2	9.79816e-07	0.000189873	1339.73	6.23893	1.17512
109	up	LRRC8C	3.07009e-05	0.00343066	1736.18	5.13025	0.602773
110	up	LTB	0	0	989.568	7.43546	1.22939
111	up	LYZ	1.43706e-05	0.00191304	1607.42	8.80106	0.966345
112	up	MAOA	0	0	769.231	6.25671	1.53374
113	up	MEOX1	6.53211e-07	0.00012987	1291.35	5.67475	0.808602
114	up	MFAP4	2.61284e-06	0.000449438	1411.55	6.14461	0.887072
115	up	MIR675	0	0	470.15	7.07859	1.10193
116	up	MMP9	7.83853e-06	0.00114286	1550.07	5.52462	1.15139
117	up	MYH11	0	0	1201.67	5.98363	1.0301
118	up	MYOM1	5.1277e-05	0.00523333	1814.31	6.78313	0.787333
119	up	NR4A1	0	0	364.859	5.63475	0.992684
120	up	NR4A3	0	0	744.584	5.17435	0.742088
121	up	NTRK2	5.87889e-05	0.00584416	1839.33	5.62101	0.84403
122	up	OGN	5.91155e-05	0.00580128	1839.99	6.51377	0.854971
123	up	OSR1	9.43889e-05	0.00840116	1918.65	5.01514	0.763441
124	up	PAGE2B	7.34862e-05	0.00681818	1873.31	4.27278	1.20966
125	up	PDGFRL	0.000110393	0.00971264	1948.24	6.80906	0.727271
126	up	PDK4	0	0	1101.9	6.31953	0.876375
127	up	PECAM1	2.28624e-06	0.000411765	1394.48	8.08116	0.774599
128	up	PIGR	0	0	940.614	4.54713	0.901873
129	up	PKIA	6.63009e-05	0.00630435	1859.33	5.34525	0.799799
130	up	PLA2G2A	0	0	1042.34	5.00036	1.02786
131	up	PLCG2	9.37357e-05	0.00839181	1918.32	7.74486	0.724593
132	up	PLEKHS1	2.28624e-06	0.000411765	1388.59	6.34466	1.10665
133	up	PPP1R16B	5.74825e-05	0.00578947	1831.79	5.70802	0.732787
134	up	PPP1R1A	1.66569e-05	0.002125	1639.41	6.01251	1.23956
135	up	PROM1	0	0	589.715	6.63407	1.75886
136	up	PTGS2	0	0	1023.01	5.13133	0.823468
137	up	PTN	0	0	995.09	6.05697	0.871778
138	up	PTX3	0	0	359.28	4.46714	1.30604
139	up	PVALB	2.93945e-06	0.00046875	1418.21	5.09264	1.41848
140	up	RASD1	0	0	551.171	8.2622	1.18505
141	up	RERGL	0	0	734.505	5.33384	0.981847
142	up	RGS1	0	0	499.917	6.93787	0.925409
143	up	RGS2	0	0	316.127	9.22936	0.922295
144	up	RGS5	1.82899e-05	0.00225806	1650.1	7.32358	0.878521
145	up	RN7SL494P	0	0	840.226	6.50359	1.075
146	up	RSPO3	4.57247e-05	0.00472973	1792.87	4.76363	0.719843
147	up	S100P	1.82899e-05	0.00225806	1654.02	7.56337	2.05535
148	up	S1PR1	9.79816e-07	0.000189873	1342.03	6.88458	0.761263
149	up	SAA1	0	0	979.001	8.35615	1.53698
150	up	SELP	2.93945e-06	0.00046875	1423.44	5.14702	0.715774
151	up	SEMA3G	3.26605e-05	0.0035461	1749.54	5.46869	0.712394
152	up	SERHL2	2.44954e-05	0.00284091	1699.55	5.62501	1.04653
153	up	SFRP1	6.53211e-07	0.00012987	1314.27	5.56422	0.921043
154	up	SFRP4	3.26605e-07	6.75676e-05	1274.19	9.8668	0.938815
155	up	SHROOM4	1.66569e-05	0.002125	1639.72	5.41409	0.659818
156	up	SIK1	2.93945e-06	0.00046875	1423.76	6.0189	0.580356
157	up	SLN	6.76073e-05	0.00638889	1861.92	5.25854	0.521807
158	up	SNCG	0.000100594	0.00890173	1933.69	4.53286	0.733375
159	up	SOD3	6.43412e-05	0.00619497	1855.01	4.81481	0.631074
160	up	SPARCL1	1.17578e-05	0.00163636	1592.55	7.01224	0.906621
161	up	STEAP4	0	0	510.502	6.48331	1.22777
162	up	SYNM	5.74825e-05	0.00578947	1832.79	5.72699	0.837623
163	up	TCN1	0	0	863.386	4.56692	0.962495
164	up	TMEM119	4.11523e-05	0.004375	1777.87	7.29448	1.16813
165	up	TNFRSF13B	5.87889e-05	0.00584416	1837.1	4.80428	0.784521
166	up	TNNT3	1.01248e-05	0.0014486	1566.59	4.5829	0.688964
167	up	TRIB1	0	0	1192.05	8.79366	0.707013
168	up	TSPAN7	2.05761e-05	0.00246094	1674.04	5.44398	0.629287
169	up	TUBB2B	3.59266e-06	0.00055	1435.26	6.37601	0.990892
170	up	UBD	2.93945e-06	0.00046875	1417.33	6.60824	1.07942
171	up	UCP2	4.27853e-05	0.00445578	1788.2	7.1113	0.926997
172	up	VTCN1	3.59266e-06	0.00055	1434.52	7.03346	1.39812
173	up	VWF	1.89431e-05	0.00230159	1660.69	7.372	0.806359
174	up	ZFP36	0	0	483.457	8.176	1.05776
175	up	ZNF462	1.11046e-05	0.00155963	1575.4	6.17345	0.771942

## Sheet: TableS5
			Table S5. Enriched pathways for differentially expressed genes between long-term treated and pre-treatment samples of acquired resistant patients
			ID	Description	GeneRatio	BgRatio	pvalue	p.adjust	qvalue	geneID	Count
	Enriched for down-regulated (63) genes	1	2168880	Scavenging of heme from plasma	3/26	12\6750	1.091e-05	0.00102554	0.000941706	HBA1/HBA2/HBB	3
		2	2173782	Binding and Uptake of Ligands by Scavenger Receptors	3/26	40/6750	0.000456108	0.0214371	0.0196847	HBA1/HBA2/HBB	3
			ID	Description	GeneRatio	BgRatio	pvalue	p.adjust	qvalue	geneID	Count
	Enriched for up-regulated (175) genes	1	114608	Platelet degranulation	6/70	81/6750	0.000176141	0.022804	0.0209575	CD36/CFD/IGF1/PECAM1/SELP/VWF	6
		2	76005	Response to elevated platelet cytosolic Ca2+	6/70	86/6750	0.000245005	0.022804	0.0209575	CD36/CFD/IGF1/PECAM1/SELP/VWF	6
		3	380108	Chemokine receptors bind chemokines	5/70	56/6750	0.000263123	0.022804	0.0209575	CCL19/CCR7/CXCL12/CXCL2/CXCL9	5
		4	2129379	Molecules associated with elastic fibres	4/70	35/6750	0.000435764	0.0277043	0.0254611	BMP4/ITGB6/LOC100505984/MFAP4	4
		5	4641263	Regulation of FZD by ubiquitination	3/70	17/6750	0.000654498	0.0277043	0.0254611	FZD4/LGR4/RSPO3	3
		6	1566948	Elastic fibre formation	4/70	39/6750	0.000663498	0.0277043	0.0254611	BMP4/ITGB6/LOC100505984/MFAP4	4
		7	375276	Peptide ligand-binding receptors	8/70	191/6750	0.000745886	0.0277043	0.0254611	ACKR1/CCL19/CCR7/CXCL12/CXCL2/CXCL9/EDN1/SAA1	8
		8	1474244	Extracellular matrix organization	9/70	249/6750	0.000994344	0.0323162	0.0296995	BMP4/COL14A1/ITGB6/LOC100505984/JAM2/MFAP4/MMP9/PECAM1/VWF	9
		9	216083	Integrin cell surface interactions	5/70	83/6750	0.00161145	0.046553	0.0427835	ITGB6/LOC100505984/JAM2/PECAM1/VWF	5

## Sheet: TableS6
	Table S6. Differentially expressed genes between long-term treated dormant and resistant tumours
	direction	gene_name	FC(Dormant/resistant)	pfp	P_value
1	down	FOSB	0.4297	3.686e-11	2.408e-15
2	down	LEP	0.4829	1.75e-08	2.286e-12
3	down	PIP	0.6492	1.124e-07	2.203e-11
4	down	ACKR1	0.5184	8.455e-08	2.209e-11
5	down	HSPB6	0.4996	8.485e-08	2.771e-11
6	down	CRYAB	0.4967	2.824e-07	1.107e-10
7	down	MYH11	0.5194	3.856e-07	1.763e-10
8	down	MAOA	0.5294	3.619e-07	1.891e-10
9	down	MFAP4	0.4989	3.37e-07	1.981e-10
10	down	OSR1	0.4992	3.8e-07	2.482e-10
11	down	FABP4	0.5767	4.8e-07	3.449e-10
12	down	PLIN4	0.525	5.026e-07	3.939e-10
13	down	SAA1	0.5875	1.765e-06	1.499e-09
14	down	CFD	0.5697	1.965e-06	1.797e-09
15	down	ACTG2	0.5647	1.872e-06	1.835e-09
16	down	CLDN5	0.5517	1.782e-06	1.863e-09
17	down	VWF	0.5386	2.242e-06	2.49e-09
18	down	MYOM1	0.5338	2.497e-06	2.936e-09
19	down	FOS	0.6147	2.539e-06	3.151e-09
20	down	THRSP	0.6547	4.143e-06	5.412e-09
21	down	IL33	0.5666	6.113e-06	8.386e-09
22	down	PTX3	0.6136	1.049e-05	1.508e-08
23	down	KRT14	0.6278	1.165e-05	1.75e-08
24	down	CAVIN2	0.5531	1.314e-05	2.06e-08
25	down	DPT	0.5442	1.489e-05	2.432e-08
26	down	CD36	0.5906	2.091e-05	3.551e-08
27	down	RERGL	0.5894	2.031e-05	3.583e-08
28	down	ANKRD30BP3	0.8562	2.338e-05	4.277e-08
29	down	ID4	0.5865	2.463e-05	4.666e-08
30	down	PPP1R1A	0.6756	2.896e-05	5.676e-08
31	down	CLCA2	0.6653	2.933e-05	5.939e-08
32	down	GPX3	0.6113	4.117e-05	8.606e-08
33	down	ACACB	0.6016	4.245e-05	9.15e-08
34	down	CCL14	0.5867	4.541e-05	1.009e-07
35	down	HBB	0.6617	5.381e-05	1.23e-07
36	down	CCL15-CCL14	0.5867	5.471e-05	1.287e-07
37	down	PIGR	0.6521	6.012e-05	1.453e-07
38	down	HMGCS2	0.7763	6.042e-05	1.5e-07
39	down	PLIN1	0.6282	6.956e-05	1.772e-07
40	down	MIR675	0.6184	6.823e-05	1.783e-07
41	down	H19	0.6184	6.98e-05	1.869e-07
42	down	FLNC	0.5968	7.033e-05	1.93e-07
43	down	C7	0.6382	8.003e-05	2.248e-07
44	down	DNASE1L3	0.5993	8.525e-05	2.45e-07
45	down	GPAM	0.6306	8.387e-05	2.465e-07
46	down	RPRML	0.5442	9.625e-05	2.892e-07
47	down	FHL1	0.6098	0.0001165	3.576e-07
48	down	NR2F1	0.6606	0.0001518	4.76e-07
49	down	PROM1	0.869	0.0002023	6.475e-07
50	down	TNNT3	0.63	0.0002699	8.815e-07
51	down	CD34	0.6156	0.0002868	9.556e-07
52	down	MEOX1	0.6385	0.0002839	9.642e-07
53	down	TUBB2B	0.6842	0.0002919	1.011e-06
54	down	SPRY2	0.6254	0.0002966	1.046e-06
55	down	DCD	0.6294	0.0003062	1.1e-06
56	down	ADH1C	0.6424	0.0003252	1.19e-06
57	down	ESAM	0.6128	0.0003382	1.259e-06
58	down	IGF1	0.667	0.0003415	1.294e-06
59	down	PTN	0.6353	0.0003917	1.51e-06
60	down	C10orf10	0.6162	0.0004509	1.767e-06
61	down	GRIA2	0.7471	0.0004994	1.99e-06
62	down	PDK4	0.6817	0.0004914	1.99e-06
63	down	SPARCL1	0.6264	0.0005858	2.411e-06
64	down	CPB1	0.9388	0.00058	2.425e-06
65	down	ANXA1	0.6214	0.0005911	2.51e-06
66	down	LDB2	0.611	0.0005938	2.56e-06
67	down	PTGDS	0.6269	0.0006405	2.803e-06
68	down	RBP7	0.6441	0.0007269	3.229e-06
69	down	ADH1A	0.6824	0.0007731	3.485e-06
70	down	COX7A1	0.6165	0.0008009	3.662e-06
71	down	EHD2	0.6253	0.0008778	4.071e-06
72	down	KRT5	0.695	0.0008721	4.102e-06
73	down	HBA2	0.7049	0.0008824	4.208e-06
74	down	HBA1	0.7049	0.0008788	4.248e-06
75	down	LIFR	0.6572	0.0009236	4.525e-06
76	down	COL14A1	0.7341	0.0009303	4.618e-06
77	down	GJC3	0.6996	0.000958	4.819e-06
78	down	ARAP3	0.6261	0.000957	4.876e-06
79	down	KRT15	0.7775	0.001002	5.171e-06
80	down	SVEP1	0.656	0.0009948	5.199e-06
81	down	SFRP1	0.6741	0.0009885	5.23e-06
82	down	ADAMTS1	0.6824	0.001004	5.379e-06
83	down	ADGRF5	0.6366	0.001137	6.167e-06
84	down	EMCN	0.6737	0.001142	6.264e-06
85	down	TMEM119	0.7703	0.001199	6.659e-06
86	down	AKR1C2	0.7236	0.001316	7.393e-06
87	down	GNG11	0.668	0.001392	7.91e-06
88	down	IGFBP6	0.6628	0.00138	7.934e-06
89	down	CLDN11	0.6377	0.001368	7.952e-06
90	down	RASIP1	0.6542	0.001414	8.311e-06
91	down	KRT17	0.7045	0.001445	8.591e-06
92	down	NR4A1	0.7474	0.001491	8.959e-06
93	down	ZFP36	0.7283	0.001594	9.685e-06
94	down	GHR	0.6764	0.001747	1.073e-05
95	down	SOX10	0.6616	0.00177	1.099e-05
96	down	NFIB	0.6493	0.001839	1.153e-05
97	down	YBX3	0.6492	0.001862	1.18e-05
98	down	STC2	0.6742	0.001935	1.239e-05
99	down	GEM	0.6858	0.001951	1.262e-05
100	down	TACC1	0.6454	0.001936	1.265e-05
101	down	CD93	0.6721	0.001935	1.277e-05
102	down	ALDH1A1	0.6867	0.001939	1.292e-05
103	down	JAM2	0.6458	0.002094	1.409e-05
104	down	C1QTNF1	0.6276	0.00215	1.461e-05
105	down	PTGS2	0.6809	0.002228	1.528e-05
106	down	CLDN8	0.6905	0.002304	1.596e-05
107	down	DPYSL2	0.6359	0.002411	1.685e-05
108	down	CYR61	0.7092	0.002465	1.739e-05
109	down	MEOX2	0.647	0.002476	1.763e-05
110	down	CRISPLD2	0.6958	0.002706	1.945e-05
111	down	VTCN1	0.8314	0.002782	2.017e-05
112	down	SYNM	0.7038	0.002781	2.035e-05
113	down	NOVA1	0.6878	0.002802	2.068e-05
114	down	AKR1C3	0.6854	0.002927	2.18e-05
115	down	ADM	0.655	0.00325	2.441e-05
116	down	STEAP4	0.7298	0.003282	2.487e-05
117	down	PREX2	0.6658	0.00326	2.491e-05
118	down	GYG2	0.6895	0.00326	2.513e-05
119	down	EGR3	0.7371	0.003381	2.628e-05
120	down	CAV1	0.6524	0.00344	2.697e-05
121	down	DUSP1	0.7645	0.003417	2.7e-05
122	down	TMEM47	0.6347	0.003493	2.784e-05
123	down	PCOLCE2	0.7241	0.00349	2.804e-05
124	down	EGR1	0.6795	0.003475	2.814e-05
125	down	SLC26A3	0.6896	0.003509	2.865e-05
126	down	HMCN1	0.6953	0.003645	3e-05
127	down	RSPO3	0.6796	0.003916	3.249e-05
128	down	CNKSR3	0.6568	0.003935	3.29e-05
129	down	RIBC1	0.6657	0.004808	4.052e-05
130	down	CDR1	0.6897	0.004808	4.083e-05
131	down	NTRK2	0.6985	0.005057	4.327e-05
132	down	RGS5	0.696	0.00512	4.415e-05
133	down	SELP	0.7271	0.00534	4.639e-05
134	down	LPL	0.7221	0.005449	4.769e-05
135	down	CCDC80	0.7552	0.005471	4.824e-05
136	down	GAS1	0.7008	0.005435	4.828e-05
137	down	PPP1R3C	0.7368	0.005519	4.939e-05
138	down	TGFBR2	0.6969	0.00616	5.553e-05
139	down	RCAN2	0.71	0.006122	5.559e-05
140	down	STK32B	0.7422	0.006464	5.911e-05
141	down	CILP	0.7877	0.006499	5.986e-05
142	down	EFEMP1	0.7226	0.007205	6.683e-05
143	down	G0S2	0.7663	0.007403	6.915e-05
144	down	ARHGEF10	0.6461	0.007622	7.169e-05
145	down	AQP1	0.7459	0.007603	7.201e-05
146	down	TSPAN7	0.6823	0.007682	7.326e-05
147	down	ANGPTL2	0.6732	0.007706	7.399e-05
148	down	RDH5	0.669	0.007887	7.625e-05
149	down	TAT	0.8357	0.007905	7.694e-05
150	down	S1PR1	0.6906	0.007895	7.736e-05
151	down	ELN	0.7014	0.00795	7.841e-05
152	down	ADCY4	0.7203	0.008064	8.007e-05
153	down	NPY1R	0.838	0.008062	8.057e-05
154	down	PROS2P	0.7089	0.008478	8.528e-05
155	down	RHOU	0.6847	0.008442	8.547e-05
156	down	ADGRL4	0.6907	0.008591	8.754e-05
157	down	FBLN7	0.6814	0.008538	8.756e-05
158	down	APOD	0.8094	0.008571	8.846e-05
159	down	RAPGEF3	0.7823	0.008637	8.971e-05
160	down	ECSCR	0.6883	0.008934	9.337e-05
161	down	ACTA2	0.6834	0.008969	9.432e-05
162	down	MTURN	0.6683	0.008921	9.441e-05
163	down	CYYR1	0.7045	0.009143	9.735e-05
164	down	MYLK	0.6949	0.009221	9.878e-05
165	down	HSPB8	0.694	0.009267	9.988e-05
166	down	TXNIP	0.6708	0.009463	0.0001026
167	down	CD248	0.6833	0.00952	0.0001039
168	down	JCHAIN	0.8877	0.009659	0.000106
169	down	CXCL2	0.7463	0.009835	0.0001086
170	down	LIMS2	0.6894	0.00994	0.0001104
	direction	gene_name	FC(Dormant/resistant)	pfp	P_value
1	up	S100P	2.745	1.16e-13	7.576e-18
2	up	TFF1	2.281	8.301e-11	1.084e-14
3	up	HIST1H3C	2.538	4.817e-10	9.439e-14
4	up	ANKRD30B	2.195	4.508e-10	1.178e-13
5	up	HIST1H2APS5	2.538	4.593e-10	1.5e-13
6	up	ANKRD30BP1	2.195	6.564e-10	2.573e-13
7	up	AGR2	2.172	9.654e-09	4.414e-12
8	up	CXADRP1	2.17	1.763e-08	9.214e-12
9	up	TOP2A	2.159	2.23e-08	1.311e-11
10	up	HIST1H2AJ	2.219	4.474e-08	2.922e-11
11	up	CEP55	2.126	4.882e-08	3.508e-11
12	up	SPP1	1.776	4.817e-08	3.776e-11
13	up	MMP11	1.91	7.192e-08	6.107e-11
14	up	CYP2A6	2.266	7e-08	6.402e-11
15	up	HIST1H2AI	2.12	1.026e-07	1.005e-10
16	up	SLC9A3R1	2.139	9.911e-08	1.036e-10
17	up	SCGB2A1	1.488	4.042e-07	4.489e-10
18	up	ISG15	2.033	4.248e-07	4.995e-10
19	up	AURKA	2.019	4.182e-07	5.191e-10
20	up	HIST2H3C	2.068	4.578e-07	5.98e-10
21	up	POTEB2	1.961	4.828e-07	6.623e-10
22	up	POTEB3	1.961	4.924e-07	7.076e-10
23	up	HIST2H3A	2.068	4.799e-07	7.21e-10
24	up	ANKRD30A	1.643	4.712e-07	7.387e-10
25	up	POTEB	1.961	4.777e-07	7.8e-10
26	up	FPR3	1.889	5.687e-07	9.658e-10
27	up	SCGB2A2	1.599	6.775e-07	1.195e-09
28	up	HMGB3	2.022	7.47e-07	1.366e-09
29	up	CXADR	1.971	7.339e-07	1.39e-09
30	up	CP	1.752	8.376e-07	1.641e-09
31	up	SCGB1D2	1.544	1.002e-06	2.028e-09
32	up	HIST1H2BF	2.044	1.044e-06	2.183e-09
33	up	PKIB	1.783	1.226e-06	2.642e-09
34	up	TFF3	1.623	2.311e-06	5.133e-09
35	up	KRT8	1.877	2.454e-06	5.611e-09
36	up	MIR559	1.848	2.577e-06	6.059e-09
37	up	CLEC3A	1.729	2.604e-06	6.293e-09
38	up	COL11A1	1.57	2.674e-06	6.637e-09
39	up	POTEG	1.765	3.07e-06	7.822e-09
40	up	TERC	1.968	3.607e-06	9.426e-09
41	up	MCM2	1.919	3.588e-06	9.61e-09
42	up	DLEU7	1.885	4.622e-06	1.268e-08
43	up	AGR3	1.832	4.917e-06	1.381e-08
44	up	HIST1H2AM	1.936	5.116e-06	1.47e-08
45	up	HIST1H3J	1.936	5.487e-06	1.613e-08
46	up	NAT1	1.713	5.578e-06	1.676e-08
47	up	HIST1H2AE	1.936	6.237e-06	1.915e-08
48	up	CKS2	1.952	6.406e-06	2.008e-08
49	up	IGHG2	1.424	7.989e-06	2.557e-08
50	up	SNORA79	1.87	8.981e-06	2.933e-08
51	up	C19orf33	1.624	9.519e-06	3.171e-08
52	up	MAL2	1.895	1.111e-05	3.772e-08
53	up	EPCAM	1.781	1.764e-05	6.108e-08
54	up	SMIM22	1.708	1.821e-05	6.424e-08
55	up	PRC1	1.876	1.972e-05	7.085e-08
56	up	ASCL2	1.787	2.061e-05	7.54e-08
57	up	CYP4Z2P	1.571	2.108e-05	7.849e-08
58	up	MMP9	1.65	2.134e-05	8.084e-08
59	up	CENPF	1.755	2.164e-05	8.34e-08
60	up	UCP2	1.753	2.557e-05	1.002e-07
61	up	IFI30	1.779	2.544e-05	1.014e-07
62	up	CKAP2L	1.847	2.688e-05	1.088e-07
63	up	IGKV3-20	1.361	3.179e-05	1.308e-07
64	up	COL10A1	1.546	3.413e-05	1.427e-07
65	up	CD24P4	1.531	3.437e-05	1.459e-07
66	up	KRT19	1.603	3.627e-05	1.564e-07
67	up	IGKV1D-17	1.307	3.804e-05	1.665e-07
68	up	IGKV3D-11	1.361	3.801e-05	1.688e-07
69	up	IGKV1-9	1.398	3.841e-05	1.731e-07
70	up	CD24	1.531	3.888e-05	1.778e-07
71	up	IGKV3OR2-268	1.361	3.856e-05	1.788e-07
72	up	HIST1H3F	1.818	4.022e-05	1.892e-07
73	up	SERPINA3	1.226	4.005e-05	1.91e-07
74	up	IGKV3-11	1.361	3.99e-05	1.929e-07
75	up	NCAPG	1.776	4.234e-05	2.074e-07
76	up	IGKV3D-20	1.361	4.242e-05	2.106e-07
77	up	HIST1H3D	1.795	4.252e-05	2.139e-07
78	up	UBE2C	1.788	4.414e-05	2.249e-07
79	up	HIST1H2AH	1.779	4.608e-05	2.378e-07
80	up	RIPPLY3	1.719	5.358e-05	2.8e-07
81	up	POTEM	1.607	6.298e-05	3.332e-07
82	up	MIR3143	1.779	6.454e-05	3.457e-07
83	up	C1orf64	1.484	6.419e-05	3.48e-07
84	up	PAFAH1B3	1.77	6.835e-05	3.751e-07
85	up	POTEH	1.632	7.153e-05	3.971e-07
86	up	SLC16A3	1.667	8.092e-05	4.546e-07
87	up	ANLN	1.8	8.832e-05	5.019e-07
88	up	HIST1H1B	1.75	8.862e-05	5.094e-07
89	up	CALML5	1.648	8.834e-05	5.136e-07
90	up	BMPR1B	1.325	0.0001071	6.298e-07
91	up	CRIP1	1.634	0.0001192	7.086e-07
92	up	HIST1H2BG	1.784	0.0001426	8.567e-07
93	up	CAPN13	1.628	0.0001436	8.722e-07
94	up	PTTG3P	1.747	0.0001449	8.899e-07
95	up	CXCL9	1.555	0.0001581	9.812e-07
96	up	PRR11	1.723	0.0001646	1.032e-06
97	up	APOC1	1.493	0.0001972	1.249e-06
98	up	GBP5	1.557	0.0002037	1.304e-06
99	up	BAMBI	1.513	0.0002182	1.411e-06
100	up	BCAS1	1.59	0.0002392	1.563e-06
101	up	SLC4A8	1.694	0.0002394	1.58e-06
102	up	CFB	1.564	0.000247	1.646e-06
103	up	LINC00993	1.286	0.0002453	1.651e-06
104	up	HOXC9	1.492	0.0002735	1.858e-06
105	up	SPINT2	1.72	0.0002711	1.859e-06
106	up	UBD	1.476	0.0002888	2e-06
107	up	CCNB1	1.66	0.000335	2.342e-06
108	up	IGKV1D-33	1.301	0.0003379	2.384e-06
109	up	CAMP	1.696	0.0003571	2.543e-06
110	up	IGKV1-33	1.301	0.0003791	2.724e-06
111	up	NUSAP1	1.685	0.0003787	2.746e-06
112	up	CYP4Z1	1.26	0.0003863	2.826e-06
113	up	HDAC11	1.645	0.0003862	2.851e-06
114	up	HIST3H2A	1.735	0.0003831	2.853e-06
115	up	KRT8P33	1.642	0.0004865	3.654e-06
116	up	TPX2	1.624	0.0004855	3.679e-06
117	up	PLEKHS1	1.421	0.0004933	3.77e-06
118	up	CDH1	1.484	0.0005065	3.904e-06
119	up	RNU4ATAC	1.536	0.0005086	3.954e-06
120	up	KRT7	1.346	0.0005371	4.21e-06
121	up	EPSTI1	1.503	0.0005799	4.583e-06
122	up	CDCA5	1.627	0.0005887	4.691e-06
123	up	HIST1H2BD	1.598	0.0006172	4.959e-06
124	up	UGT2B28	1.34	0.0006338	5.134e-06
125	up	GP2	1.513	0.0006367	5.199e-06
126	up	PLK4	1.649	0.0006522	5.368e-06
127	up	POTEC	1.63	0.000687	5.699e-06
128	up	MIR3621	1.457	0.0006957	5.817e-06
129	up	CLGN	1.666	0.0007296	6.148e-06
130	up	HIST1H1C	1.521	0.0007608	6.46e-06
131	up	TMEM210	1.457	0.0007563	6.471e-06
132	up	LRRC26	1.457	0.0007986	6.885e-06
133	up	SYCP2	1.531	0.000847	7.358e-06
134	up	RSPH1	1.481	0.0008704	7.619e-06
135	up	PVALB	1.368	0.00092	8.113e-06
136	up	TFAP2B	1.445	0.0009411	8.36e-06
137	up	ARHGAP39	1.586	0.001024	9.167e-06
138	up	OR4K15	1.649	0.001112	1.003e-05
139	up	NEK2	1.61	0.001109	1.007e-05
140	up	GINS2	1.538	0.001121	1.025e-05
141	up	IGHV2-70	1.475	0.001119	1.031e-05
142	up	PRODH	1.444	0.001188	1.102e-05
143	up	LRRC6	1.578	0.001246	1.164e-05
144	up	SLITRK6	1.319	0.00128	1.204e-05
145	up	MIR4728	1.51	0.001376	1.303e-05
146	up	CDKN3	1.497	0.001381	1.317e-05
147	up	ENPP1	1.404	0.001555	1.493e-05
148	up	SCARNA5	1.386	0.001586	1.534e-05
149	up	C1QC	1.504	0.00162	1.577e-05
150	up	MUC1	1.38	0.001686	1.652e-05
151	up	UGT2B10	1.325	0.001677	1.654e-05
152	up	HLA-DQA2	1.463	0.001827	1.814e-05
153	up	IGLL1	1.138	0.001907	1.906e-05
154	up	ECT2	1.556	0.001968	1.98e-05
155	up	EXO1	1.603	0.001965	1.989e-05
156	up	SEMA4B	1.581	0.001959	1.996e-05
157	up	IFIT1	1.503	0.001947	1.996e-05
158	up	ESR1	1.346	0.002046	2.111e-05
159	up	ARHGAP11B	1.588	0.002411	2.504e-05
160	up	CXCL10	1.482	0.002496	2.609e-05
161	up	CKMT1B	1.54	0.002521	2.651e-05
162	up	ANKRD30BP3	0.8562	0.002529	2.676e-05
163	up	LYZ	1.422	0.002581	2.748e-05
164	up	COMP	1.186	0.002696	2.888e-05
165	up	CTSZ	1.502	0.002773	2.989e-05
166	up	PTTG1	1.601	0.002939	3.186e-05
167	up	APOE	1.434	0.002941	3.208e-05
168	up	SPDEF	1.414	0.002973	3.263e-05
169	up	HIST1H3I	1.593	0.002961	3.268e-05
170	up	FOXA1	1.56	0.002995	3.326e-05
171	up	PRLR	1.422	0.002993	3.343e-05
172	up	MMP13	1.465	0.00308	3.46e-05
173	up	SORD	1.46	0.003113	3.518e-05
174	up	HIST2H2AB	1.573	0.003122	3.549e-05
175	up	TSPAN13	1.503	0.003124	3.571e-05
176	up	CD9	1.563	0.003123	3.591e-05
177	up	KRT16	1.38	0.003255	3.764e-05
178	up	H2AFZ	1.556	0.003386	3.937e-05
179	up	SLC16A6	1.52	0.003418	3.997e-05
180	up	HIST1H2AD	1.594	0.004026	4.734e-05
181	up	STMND1	1.462	0.004016	4.749e-05
182	up	FAM234B	1.363	0.004059	4.826e-05
183	up	HIST1H2BH	1.61	0.00409	4.889e-05
184	up	RAB17	1.401	0.004239	5.095e-05
185	up	SLC39A6	1.278	0.004401	5.318e-05
186	up	S100A8	1.276	0.004469	5.43e-05
187	up	C4B	1.331	0.004501	5.497e-05
188	up	RARRES3	1.488	0.004484	5.507e-05
189	up	C4B_2	1.331	0.004519	5.579e-05
190	up	HIST1H4L	1.601	0.004496	5.58e-05
191	up	RAB25	1.538	0.004542	5.667e-05
192	up	S100A14	1.48	0.004587	5.753e-05
193	up	HLA-DQA1	1.405	0.004612	5.814e-05
194	up	GPRC5A	1.449	0.00478	6.058e-05
195	up	HIST1H4H	1.565	0.004782	6.091e-05
196	up	PPDPF	1.405	0.004769	6.106e-05
197	up	HIST1H2BE	1.57	0.004758	6.123e-05
198	up	UGT2B7	1.265	0.004936	6.384e-05
199	up	MYB	1.478	0.004964	6.453e-05
200	up	KIF11	1.543	0.004967	6.488e-05
201	up	CCR1	1.485	0.004981	6.539e-05
202	up	BCAS4	1.39	0.005064	6.682e-05
203	up	ITGB6	1.255	0.005076	6.73e-05
204	up	ORC6	1.565	0.005105	6.803e-05
205	up	ENPP5	1.251	0.005155	6.903e-05
206	up	CNTNAP2	1.218	0.005151	6.932e-05
207	up	MB	1.357	0.005138	6.947e-05
208	up	IFI6	1.551	0.005152	7e-05
209	up	LTB	1.237	0.005135	7.01e-05
210	up	BUB1	1.551	0.005194	7.126e-05
211	up	BPNT1	1.521	0.005249	7.235e-05
212	up	PEG10	1.26	0.005486	7.597e-05
213	up	MSR1	1.431	0.00606	8.432e-05
214	up	EFHD1	1.42	0.006261	8.752e-05
215	up	HIST1H4B	1.534	0.006511	9.144e-05
216	up	HSPA1A	1.547	0.006582	9.287e-05
217	up	KCNJ3	1.4	0.006664	9.446e-05
218	up	MATN3	1.251	0.006674	9.503e-05
219	up	FBP1	1.474	0.0069	9.87e-05
220	up	MCM4	1.562	0.007031	0.000101
221	up	C1QB	1.395	0.007148	0.0001032
222	up	UQCRQ	1.383	0.007236	0.0001049
223	up	EPYC	1.306	0.007329	0.0001068
224	up	CKMT1A	1.447	0.00731	0.000107
225	up	TREM1	1.425	0.0075	0.0001102
226	up	LAMP5	1.332	0.007574	0.0001118
227	up	CA12	1.386	0.007679	0.0001139
228	up	SYT13	1.284	0.007704	0.0001147
229	up	FCER1G	1.414	0.007695	0.0001151
230	up	UBE2T	1.519	0.007676	0.0001153
231	up	SFN	1.284	0.00769	0.000116
232	up	SLC12A2	1.451	0.007685	0.0001165
233	up	LRP2	1.151	0.008028	0.0001222
234	up	CAPS	1.466	0.008124	0.0001242
235	up	HIST1H4I	1.55	0.008142	0.000125
236	up	TNFRSF11B	1.409	0.008773	0.0001352
237	up	OVOL2	1.455	0.008865	0.0001372
238	up	SNORA80E	1.362	0.009018	0.0001402
239	up	C8orf74	1.404	0.009065	0.0001415
240	up	POLR3K	1.468	0.00904	0.0001417
241	up	TRIB3	1.483	0.00905	0.0001425
242	up	SHROOM1	1.292	0.009131	0.0001443
243	up	UGT2A3	1.271	0.009614	0.0001526
244	up	PTTG2	1.518	0.009598	0.000153
245	up	HIST1H3B	1.522	0.00971	0.0001554
246	up	HELZ2	1.511	0.009775	0.0001571
247	up	SIX4	1.44	0.009891	0.0001596
248	up	FAM49B	1.486	0.009886	0.0001601
249	up	RSAD2	1.442	0.009986	0.0001624

## Sheet: TableS7
	Table S7. Enriched pathways for differentially expressed genes between long-term treated dormant and resistant tumours
	ID	Description	GeneRatio	BgRatio	pvalue	p.adjust	qvalue	geneID	Count
1	5334118	DNA methylation	11/188	34/6750	9.56394e-10	3.05362e-07	2.6987e-07	HIST1H3B/HIST1H3C/HIST1H3F/HIST1H3I/HIST1H3J/HIST1H4B/HIST1H4H/HIST1H4I/HIST1H4L/HIST2H3A/HIST2H3C	11
2	977225	Amyloids	13/188	53/6750	1.27234e-09	3.05362e-07	2.6987e-07	HIST1H3B/HIST1H3C/HIST1H3F/HIST1H3I/HIST1H3J/HIST1H4B/HIST1H4H/HIST1H4I/HIST1H4L/HIST2H3A/HIST2H3C/LYZ/SAA1	13
3	5625886	Activated PKN1 stimulates transcription of AR (androgen receptor) regulated genes KLK2 and KLK3	11/188	36/6750	1.91298e-09	3.06076e-07	2.70502e-07	HIST1H3B/HIST1H3C/HIST1H3F/HIST1H3I/HIST1H3J/HIST1H4B/HIST1H4H/HIST1H4I/HIST1H4L/HIST2H3A/HIST2H3C	11
4	427359	SIRT1 negatively regulates rRNA Expression	11/188	37/6750	2.65684e-09	3.18821e-07	2.81765e-07	HIST1H3B/HIST1H3C/HIST1H3F/HIST1H3I/HIST1H3J/HIST1H4B/HIST1H4H/HIST1H4I/HIST1H4L/HIST2H3A/HIST2H3C	11
5	5625740	RHO GTPases activate PKNs	13/188	60/6750	6.58564e-09	6.32221e-07	5.5874e-07	HIST1H3B/HIST1H3C/HIST1H3F/HIST1H3I/HIST1H3J/HIST1H4B/HIST1H4H/HIST1H4I/HIST1H4L/HIST2H3A/HIST2H3C/MYH11/SFN	13
6	212300	PRC2 methylates histones and DNA	11/188	42/6750	1.17774e-08	9.42196e-07	8.32686e-07	HIST1H3B/HIST1H3C/HIST1H3F/HIST1H3I/HIST1H3J/HIST1H4B/HIST1H4H/HIST1H4I/HIST1H4L/HIST2H3A/HIST2H3C	11
7	2559582	Senescence-Associated Secretory Phenotype (SASP)	13/188	72/6750	6.74247e-08	4.62341e-06	4.08604e-06	FOS/HIST1H3B/HIST1H3C/HIST1H3F/HIST1H3I/HIST1H3J/HIST1H4B/HIST1H4H/HIST1H4I/HIST1H4L/HIST2H3A/HIST2H3C/UBE2C	13
8	912446	Meiotic recombination	11/188	53/6750	1.60479e-07	9.62875e-06	8.50962e-06	HIST1H3B/HIST1H3C/HIST1H3F/HIST1H3I/HIST1H3J/HIST1H4B/HIST1H4H/HIST1H4I/HIST1H4L/HIST2H3A/HIST2H3C	11
9	1500620	Meiosis	12/188	84/6750	3.00138e-06	0.000160074	0.000141469	HIST1H3B/HIST1H3C/HIST1H3F/HIST1H3I/HIST1H3J/HIST1H4B/HIST1H4H/HIST1H4I/HIST1H4L/HIST2H3A/HIST2H3C/SYCP2	12
10	5578749	Transcriptional regulation by small RNAs	11/188	73/6750	4.60793e-06	0.000195051	0.000172381	HIST1H3B/HIST1H3C/HIST1H3F/HIST1H3I/HIST1H3J/HIST1H4B/HIST1H4H/HIST1H4I/HIST1H4L/HIST2H3A/HIST2H3C	11
11	3214847	HATs acetylate histones	14/188	119/6750	4.74709e-06	0.000195051	0.000172381	HIST1H2BD/HIST1H2BE/HIST1H2BF/HIST1H2BG/HIST1H2BH/HIST1H3B/HIST1H3C/HIST1H3F/HIST1H3I/HIST1H3J/HIST1H4B/HIST1H4H/HIST1H4I/HIST1H4L	14
12	2559580	Oxidative Stress Induced Senescence	12/188	88/6750	4.94891e-06	0.000195051	0.000172381	FOS/HIST1H3B/HIST1H3C/HIST1H3F/HIST1H3I/HIST1H3J/HIST1H4B/HIST1H4H/HIST1H4I/HIST1H4L/HIST2H3A/HIST2H3C	12
13	427413	NoRC negatively regulates rRNA expression	11/188	74/6750	5.28264e-06	0.000195051	0.000172381	HIST1H3B/HIST1H3C/HIST1H3F/HIST1H3I/HIST1H3J/HIST1H4B/HIST1H4H/HIST1H4I/HIST1H4L/HIST2H3A/HIST2H3C	11
14	5250941	Negative epigenetic regulation of rRNA expression	11/188	77/6750	7.85141e-06	0.000269191	0.000237903	HIST1H3B/HIST1H3C/HIST1H3F/HIST1H3I/HIST1H3J/HIST1H4B/HIST1H4H/HIST1H4I/HIST1H4L/HIST2H3A/HIST2H3C	11
15	166663	Initial triggering of complement	6/188	19/6750	8.64461e-06	0.000276627	0.000244476	C1QB/C1QC/C4B/C4B_2/CFB/CFD	6
16	194315	Signaling by Rho GTPases	24/188	349/6750	3.28537e-05	0.00098561	0.000871054	ARAP3/ARHGAP11B/LOC100288637/ARHGAP39/BUB1/CDH1/CENPF/ECT2/HIST1H3B/HIST1H3C/HIST1H3F/HIST1H3I/HIST1H3J/HIST1H4B/HIST1H4H/HIST1H4I/HIST1H4L/HIST2H3A/HIST2H3C/MYH11/MYLK/PRC1/RHOU/SFN	24
17	166658	Complement cascade	7/188	36/6750	4.89336e-05	0.00138165	0.00122107	C1QB/C1QC/C4B/C4B_2/C7/CFB/CFD	7
18	212165	Epigenetic regulation of gene expression	11/188	94/6750	5.37142e-05	0.00143238	0.0012659	HIST1H3B/HIST1H3C/HIST1H3F/HIST1H3I/HIST1H3J/HIST1H4B/HIST1H4H/HIST1H4I/HIST1H4L/HIST2H3A/HIST2H3C	11
19	195258	RHO GTPase Effectors	18/188	234/6750	8.21738e-05	0.00207597	0.00183468	BUB1/CDH1/CENPF/HIST1H3B/HIST1H3C/HIST1H3F/HIST1H3I/HIST1H3J/HIST1H4B/HIST1H4H/HIST1H4I/HIST1H4L/HIST2H3A/HIST2H3C/MYH11/MYLK/PRC1/SFN	18
20	211000	Regulatory RNA pathways	11/188	100/6750	9.5278e-05	0.00227331	0.00200909	HIST1H3B/HIST1H3C/HIST1H3F/HIST1H3I/HIST1H3J/HIST1H4B/HIST1H4H/HIST1H4I/HIST1H4L/HIST2H3A/HIST2H3C	11
21	2173782	Binding and Uptake of Ligands by Scavenger Receptors	7/188	40/6750	9.94573e-05	0.00227331	0.00200909	APOE/CD36/HBA1/HBA2/HBB/MSR1/SAA1	7
22	2559583	Cellular Senescence	13/188	143/6750	0.000161115	0.00351524	0.00310667	FOS/HIST1H3B/HIST1H3C/HIST1H3F/HIST1H3I/HIST1H3J/HIST1H4B/HIST1H4H/HIST1H4I/HIST1H4L/HIST2H3A/HIST2H3C/UBE2C	13
23	1640170	Cell Cycle	28/188	498/6750	0.000248924	0.00519494	0.00459114	AURKA/BUB1/CCNB1/CDCA5/CENPF/GINS2/HIST1H3B/HIST1H3C/HIST1H3F/HIST1H3I/HIST1H3J/HIST1H4B/HIST1H4H/HIST1H4I/HIST1H4L/HIST2H3A/HIST2H3C/MCM2/MCM4/NCAPG/NEK2/ORC6/PLK4/PTTG1/SFN/SYCP2/TOP2A/UBE2C	28
24	109582	Hemostasis	26/188	450/6750	0.000276665	0.00546208	0.00482723	CAV1/CD36/CD9/CFD/CXADR/EHD2/ESAM/FCER1G/HBB/HIST1H3B/HIST1H3C/HIST1H3F/HIST1H3I/HIST1H3J/HIST2H3A/HIST2H3C/IGF1/JAM2/KIF11/MYB/POTEM/RAPGEF3/SELP/SLC16A3/TREM1/VWF	26
25	5365859	RA biosynthesis pathway	5/188	22/6750	0.000284483	0.00546208	0.00482723	ADH1A/ADH1C/AKR1C3/ALDH1A1/RDH5	5
26	1474244	Extracellular matrix organization	17/188	249/6750	0.000537245	0.00985663	0.00871101	CDH1/COL10A1/COL11A1/COL14A1/COMP/EFEMP1/ELN/ITGB6/LOC100505984/JAM2/MATN3/MFAP4/MMP11/MMP13/MMP9/SPP1/VWF	17
27	983231	Factors involved in megakaryocyte development and platelet production	11/188	122/6750	0.000554435	0.00985663	0.00871101	EHD2/HBB/HIST1H3B/HIST1H3C/HIST1H3F/HIST1H3I/HIST1H3J/HIST2H3A/HIST2H3C/KIF11/MYB	11

## Sheet: TableS8
	Table S8. Differentially expressed proteins between long-term treated dormant and resistant tumours
	direction	gene_name	FC(Dormant/resistant)	pfp	P_value
1	down	CREG1	0.03816	0.1256	4.018e-05
2	down	QPCTL	0.04886	0.0922	5.9e-05
3	down	CCDC87	0.05637	0.1014	0.0001298
4	down	CSMD3	0.06519	0.1122	0.0001077
5	down	MMP12	0.06695	0.1133	0.0001269
6	down	CST3	0.06906	0.3056	0.0005867
7	down	RPS6KA4	0.07458	0.08339	6.67e-05
8	down	RASSF5	0.07585	0.2056	0.000296
9	down	FAM32A	0.08401	0.3516	0.0008438
10	down	PKP1	0.09332	0.4987	0.001755
11	down	ZC3HAV1L	0.09627	0.6139	0.00275
12	down	PTGIS	0.09818	0.476	0.001828
13	down	WISP2	0.1026	0.5277	0.001435
14	down	CHGA	0.1038	0.8524	0.006681
15	down	SCUBE2	0.1127	0.3309	0.000741
16	down	SCO1	0.113	0.7404	0.005093
17	down	TSC22D3	0.1131	0.3526	0.0007332
18	down	CRMP1	0.1139	0.1547	2.475e-05
19	down	TNIK	0.1143	0.5052	0.001455
20	down	SCAMP3	0.1187	0.6882	0.004294
21	down	VPS51	0.13	0.7901	0.005688
22	down	SERP2;SERP1	0.1332	0.7309	0.004677
23	down	HYI	0.1363	0.8334	0.008
24	down	GIT1	0.1379	0.6046	0.002805
25	down	CIB2	0.1432	0.2356	0.000377
26	down	ARID2	0.1452	0.5898	0.003208
27	down	PTPN13	0.1456	0.7962	0.005986
28	down	IGFBP4	0.148	0.8673	0.01027
29	down	MRPS26	0.1503	0.4836	0.001779
30	down	CRP	0.152	0.8216	0.007754
31	down	IGSF1	0.1531	0.7992	0.006137
32	down	B3GNT9	0.154	1.014	0.01654
33	down	LAMA2	0.1554	0.6382	0.003676
34	down	ZFHX3;ZFHX4	0.1569	0.8084	0.005949
35	down	PYGM	0.1575	0.8273	0.006882
36	down	RGPD3;RGPD4	0.1579	0.7504	0.005042
37	down	MAP3K3;MAP3K2	0.1583	0.8712	0.01017
38	down	IBA57	0.1617	0.9902	0.01679
39	down	LAMC2	0.1618	0.6381	0.003573
40	down	CFL2	0.1619	0.9403	0.01309
41	down	HDAC6	0.1622	0.8587	0.009204
42	down	PTMS	0.1639	0.8224	0.007368
43	down	ANKRD13A	0.1642	0.5684	0.003001
44	down	LCLAT1	0.1644	0.8508	0.008439
45	down	AIF1L	0.169	0.8705	0.008774
46	down	BCKDHB	0.1716	1.091	0.02076
47	down	RABL3	0.1731	1.073	0.02095
48	down	PICK1	0.1766	0.8611	0.009091
49	down	GALNS	0.1776	1.025	0.02543
50	down	RPS29	0.1781	1.003	0.01573
51	down	HEBP1	0.1806	1.013	0.01572
52	down	RNASE3	0.1808	0.8893	0.009817
53	down	COL21A1	0.1823	0.9554	0.01376
54	down	RAPH1	0.1828	1.072	0.01956
55	down	TTC37	0.1843	0.9726	0.01432
56	down	ITIH5	0.1855	0.4946	0.001503
57	down	DEFA3;DEFA1	0.1869	0.4955	0.001268
58	down	BUD31	0.1884	1.058	0.02116
59	down	FAHD2A;FAHD2B	0.1914	1.06	0.02188
60	down	FNDC1	0.1928	0.887	0.01107
61	down	TLR2	0.1944	0.4742	0.001897
62	down	MAN2C1	0.1959	0.8842	0.01075
63	down	JTB	0.1959	1.055	0.01873
64	down	IGKV2D-29;IGKV2D-26	0.1965	0.9869	0.01705
65	down	DECR2	0.1965	1.037	0.02371
66	down	HDAC7	0.1974	1.077	0.01999
67	down	RHEB	0.1974	1.015	0.02566
68	down	MYH4	0.1989	0.5783	0.002868
69	down	PRKCA	0.2003	1.093	0.02046
70	down	CCDC127	0.2004	1.014	0.02824
71	down	ATP6V1D	0.2006	0.8848	0.01005
72	down	CHMP6	0.2009	0.8738	0.009086
73	down	CFAP43	0.2009	1.036	0.03613
74	down	AK3	0.2022	1.037	0.03151
75	down	CDC27	0.2029	0.9986	0.01582
76	down	GPAA1	0.203	0.838	0.006703
77	down	TMEM57	0.2052	1.076	0.042
78	down	TSTD1	0.2056	1.063	0.02296
79	down	CTH	0.2078	1.084	0.02046
80	down	NPY1R	0.2079	0.5783	0.00296
81	down	KRT15	0.2089	0.4872	0.001559
82	down	CYP4Z1;CYP4Z2P	0.2095	1	0.01536
83	down	PDLIM3	0.2103	0.9017	0.01154
84	down	ATP2A3	0.2108	0.8293	0.006766
85	down	ELMOD2	0.212	1.016	0.02617
86	down	NEGR1	0.2122	0.9839	0.01716
87	down	CILP2	0.2123	1.035	0.02351
88	down	ACACB	0.2133	0.9634	0.01372
89	down	NDUFB4	0.2149	0.9674	0.01408
90	down	ALDH1A3	0.2153	0.9119	0.01211
91	down	LLGL1	0.2155	1.065	0.02231
92	down	SNX3	0.2157	1.031	0.02539
93	down	GNG12	0.2159	0.9499	0.01337
94	down	NHLRC2	0.2162	1.066	0.02097
95	down	TANC1	0.2165	1.046	0.03113
96	down	FDXR	0.2178	1.063	0.02261
97	down	FBP2	0.2183	0.65	0.003848
98	down	CRYZ	0.219	1.033	0.02478
99	down	PHYHD1	0.219	1.033	0.02909
100	down	FAM162A	0.2197	1.04	0.03611
101	down	FAM98C	0.2202	1.055	0.02127
102	down	VTI1B	0.2207	1.032	0.02492
103	down	ZDHHC13	0.2218	1.03	0.03428
104	down	KCNIP3	0.2219	0.811	0.007525
105	down	SCGB1D2	0.2232	0.6924	0.004209
106	down	ERAL1	0.2253	0.8366	0.008164
107	down	FECH	0.2255	1.008	0.02773
108	down	RBBP9	0.226	1.022	0.03222
109	down	RABEP1	0.2262	1.022	0.01651
110	down	CDKN2A	0.2267	1.105	0.04438
111	down	CCDC132	0.227	1.031	0.03696
112	down	RPGRIP1	0.227	1.059	0.04031
113	down	RILPL1	0.2272	1.041	0.03115
114	down	CNPY2	0.2273	1.022	0.02665
115	down	IREB2	0.2279	0.5967	0.002863
116	down	MRPL9	0.2281	1.029	0.02946
117	down	CD247	0.2288	1.026	0.03184
118	down	TFB2M	0.2291	1.061	0.02308
119	down	MTCH1	0.2295	1.037	0.02454
120	down	CYFIP2	0.2302	1.032	0.02393
121	down	AAAS	0.2303	1.025	0.02705
122	down	GPD1L	0.2309	0.9957	0.01672
123	down	2002-03-01	0.2316	0.8338	0.007336
124	down	LSM7	0.2318	1.037	0.02986
125	down	RAB12	0.2321	0.8764	0.0101
126	down	ABHD10	0.2329	1.031	0.03317
127	down	BPHL	0.2329	1.035	0.03512
128	down	ANXA9	0.2335	1.057	0.04006
129	down	CKMT1A	0.2351	0.9092	0.01193
130	down	ATP5O	0.2355	1.032	0.02376
131	down	DOCK9	0.2362	0.5218	0.001753
132	down	SARDH	0.2366	1.031	0.03033
133	down	POMGNT1	0.2371	1.038	0.03123
134	down	AHSP	0.2385	1.023	0.03354
135	down	FABP3	0.2398	1.066	0.02114
136	down	PPP1R1B	0.24	0.7396	0.004851
137	down	SLC4A4	0.2403	1.084	0.01943
138	down	ADARB1	0.2403	1.042	0.02318
139	down	APOA1BP	0.2408	1.02	0.0261
140	down	PANK4	0.2409	1.088	0.04649
141	down	RPL35A	0.2415	1.081	0.04183
142	down	UNC13B	0.2416	1.034	0.02531
143	down	AP1S1	0.2446	1.019	0.02592
144	down	PRPH	0.2455	1.059	0.04064
145	down	CFP	0.2458	1.012	0.02768
146	down	CPN1	0.2461	1.098	0.04478
147	down	ACY1	0.2472	1.079	0.04193
148	down	SUOX	0.2474	1.046	0.038
149	down	COMTD1	0.2485	1.054	0.03961
150	down	S100A14	0.2493	0.7845	0.005522
151	down	IGHV4-4	0.2499	0.4797	0.001995
152	down	NUDT19	0.25	1.097	0.04828
153	down	LTN1	0.2511	0.8855	0.009066
154	down	SCLY	0.2511	1.099	0.04939
155	down	TMC4	0.2519	1.055	0.02161
156	down	STXBP5	0.252	0.8093	0.00738
157	down	SCRN2	0.2525	1.036	0.03746
158	down	DHCR7	0.2542	1.075	0.01944
159	down	SFXN1	0.2543	1.025	0.03377
160	down	FARSB	0.2551	1.032	0.03335
161	down	CD248	0.2557	1.027	0.03649
162	down	TAX1BP1	0.2559	0.2449	0.000431
163	down	NIPSNAP3A	0.2566	1.096	0.04838
164	down	MADD	0.2569	1.02	0.02742
165	down	CELSR1	0.2571	1.028	0.0291
166	down	RECK	0.2581	1.08	0.0209
167	down	SRPK1	0.2584	0.833	0.007063
168	down	CXCL12	0.2591	1.074	0.04209
169	down	UBE2I	0.2603	1.091	0.04553
170	down	COX6C	0.261	1.018	0.02818
171	down	CAV2	0.2617	0.9105	0.01224
172	down	HSD17B11	0.2617	1.061	0.02206
173	down	UTP23	0.2624	1.086	0.01998
174	down	NDUFB5	0.2628	1.104	0.04997
175	down	ARL8A	0.2633	1.017	0.03254
176	down	SGCE	0.2639	1.05	0.03962
177	down	DPM1	0.2672	1.037	0.03533
178	down	RRAS2	0.2674	1.021	0.02565
179	down	PFDN6	0.2679	1.034	0.03556
180	down	DARS2	0.2682	1.102	0.04938
181	down	AKAP9	0.2685	1.077	0.04154
182	down	LRRC40	0.2701	1.027	0.0322
183	down	MRGPRF	0.2709	1.035	0.03727
184	down	MRPS25	0.2712	1.072	0.04252
185	down	VAMP3	0.2715	0.8912	0.01155
186	down	PSEN1	0.2716	1.026	0.02741
187	down	UCHL3	0.2727	1.087	0.04693
188	down	SCO2	0.2732	1.031	0.0363
189	down	SMURF1	0.2742	1.039	0.03507
190	down	SYTL1	0.277	0.9819	0.01681
191	down	MAGOH	0.277	1.101	0.04476
192	down	PLXNC1	0.2779	1.027	0.03663
193	down	SHMT1	0.28	1.104	0.04982
194	down	GDAP1	0.2808	1.041	0.03015
195	down	PGM5	0.2818	1.029	0.0288
196	down	DDHD2	0.282	1.054	0.02141
197	down	AOX1	0.283	1.072	0.04238
198	down	ECI1	0.2872	1.041	0.03496
199	down	RPS27L	0.2873	1.099	0.04449
200	down	PACSIN3	0.2875	1.038	0.03139
201	down	IGHV3-43	0.2894	1.015	0.02743
202	down	BUB3	0.2903	1.103	0.04448
203	down	GNAI1	0.2913	1.033	0.03024
204	down	CYB5R1	0.2922	1.031	0.03643
205	down	CASQ1	0.293	1.03	0.03212
206	down	AFMID	0.2947	1.038	0.03471
207	down	UNC79	0.2948	0.9028	0.01141
208	down	TSPAN1	0.2956	1.03	0.02932
209	down	TMEM43	0.3003	1.044	0.03824
210	down	RAB8B	0.3005	1.027	0.03172
211	down	CYP7B1	0.301	1.029	0.03045
212	down	COX6A1	0.3011	1.033	0.02329
213	down	F13B	0.3076	1.031	0.03563
214	down	CRISPLD2	0.3083	1.025	0.02412
215	down	PLP2	0.3103	1.032	0.03535
216	down	PLSCR4	0.3105	1.044	0.03842
217	down	PAGE2;PAGE2B	0.3131	1.027	0.02727
218	down	UQCRC2	0.3137	1.096	0.04487
219	down	PSMD11	0.3244	1.1	0.0454
220	down	ABCB8	0.326	1.092	0.04629
221	down	MAP4K5	0.3268	1.018	0.03224
222	down	MRPS14	0.3269	1.092	0.04489
223	down	KIF21B	0.3282	0.8857	0.009918
224	down	ZNF787	0.3304	0.8934	0.01101
225	down	CPB1	0.3312	0.8611	0.01033
226	down	PTP4A2	0.3345	1.034	0.03623
227	down	CECR5	0.3391	1.018	0.02768
228	down	ATP8B1	0.3396	1.067	0.02254
229	down	MANBA	0.3404	1.073	0.04224
230	down	MLYCD	0.3428	1.098	0.04604
231	down	MAPKAPK3	0.3431	0.8683	0.009446
232	down	AGPAT6	0.3433	1.054	0.0231
233	down	CIB1	0.351	0.4712	0.002035
234	down	PRKCB	0.3511	1.055	0.0395
235	down	KATNAL2	0.3537	0.9726	0.01478
236	down	ADA	0.3564	1.01	0.01664
237	down	NNMT	0.3575	1.103	0.04922
238	down	COL8A1	0.3584	1.027	0.0335
239	down	AGR3	0.3585	1.036	0.0232
240	down	ACTBL2	0.3587	1.097	0.04368
241	down	BDH2	0.361	1.105	0.04808
242	down	USP34	0.3617	1.093	0.04846
243	down	PTN	0.3665	0.8205	0.007088
244	down	PIGR	0.368	1.002	0.01603
245	down	GDPD3	0.371	1.029	0.03161
246	down	SNCG	0.3742	0.903	0.01228
247	down	TNFAIP2	0.3817	1.092	0.04613
248	down	NQO2	0.3821	1.098	0.04549
249	down	HIST3H3;H3F3C	0.3918	1.087	0.04676
250	down	MFN2	0.3933	1.054	0.03894
251	down	ZZEF1	0.3945	1.03	0.03345
252	down	CYP4X1	0.4051	1.088	0.0463
253	down	PTX3	0.4113	1.033	0.03421
254	down	MPZ	0.4247	1.048	0.02314
255	down	ANGEL2	0.4258	0.9508	0.01308
256	down	CYBRD1	0.4275	1.046	0.03816
257	down	MLPH	0.4316	1.038	0.03022
258	down	PCDHB12	0.4386	1.026	0.02693
259	down	TPX2	0.4505	1.005	0.01671
260	down	AKAP5	0.4519	0.9692	0.01442
261	down	ATP6V0A2	0.4543	1.101	0.04404
262	down	CWF19L1	0.4831	1.088	0.04663
263	down	SERPINB5	0.4852	1.035	0.02468
264	down	TAF6	0.488	1.104	0.04823
265	down	EPHB3	0.5011	1.052	0.03922
266	down	HAPLN1	0.5122	1.06	0.04051
267	down	IGHV4-31	0.5236	1.094	0.04552
268	down	SFRP1	0.5351	1.095	0.04607
269	down	LPA	0.538	1.031	0.02407
270	down	SERPINB2	0.556	1.086	0.04708
271	down	HBG1	0.5574	1.014	0.03229
272	down	BTAF1	0.5732	1.036	0.0252
273	down	LSG1	0.6096	1.061	0.02273
274	down	CD34	0.6129	1.034	0.01819
275	down	S100A7	0.6156	1.02	0.02545
276	down	URB1	0.6834	1.026	0.0266
277	down	CCT6B	0.7659	1.101	0.04826
278	down	SMC4	0.7739	1.033	0.03156
279	down	SPAG1	0.8073	1.106	0.04918
	direction	gene_name	FC(Dormant/resistant)	pfp	P_value
1	up	C1GALT1C1	1.239	0.8083	0.04551
2	up	PAPL	1.261	0.7056	0.01321
3	up	MOSPD2	1.293	0.8067	0.04685
4	up	AKR1C1	1.321	0.7797	0.01846
5	up	KERA	1.385	0.7403	0.03233
6	up	GPKOW	1.425	0.7481	0.03339
7	up	DCD	1.495	0.8128	0.0485
8	up	FAM76B	1.604	0.757	0.01623
9	up	FRZB	1.659	0.7942	0.03964
10	up	MAP3K7	1.675	0.7166	0.01101
11	up	HIST1H2BL	1.688	0.7274	0.02479
12	up	GSTM5	1.698	0.8118	0.04675
13	up	IGKV1D-13	1.706	0.8053	0.04728
14	up	MRPL3	1.719	0.706	0.009261
15	up	DAB2IP	1.752	0.8085	0.04605
16	up	PRTN3	1.784	0.8095	0.04597
17	up	ITGB3	1.839	0.8129	0.04824
18	up	ADAM12	1.856	0.7866	0.03826
19	up	INPP4B	1.86	0.805	0.04611
20	up	WDR33	1.876	0.7877	0.03818
21	up	DHCR24	1.88	0.8106	0.0485
22	up	PLEKHS1	1.904	0.7381	0.015
23	up	ALOX15B	1.939	0.7049	0.01195
24	up	CD36	2	0.7779	0.02066
25	up	PDGFRL	2.088	0.8001	0.0416
26	up	BCKDK	2.109	0.8069	0.04557
27	up	IRF6	2.197	0.7308	0.007833
28	up	SHROOM1	2.211	0.752	0.03008
29	up	SLC25A11	2.218	0.7814	0.03687
30	up	GOLIM4	2.23	0.8094	0.04364
31	up	GYS2	2.248	0.8152	0.04943
32	up	GM2A	2.249	0.7178	0.02297
33	up	RHAG	2.252	0.7868	0.03839
34	up	CWC15	2.293	0.8021	0.04247
35	up	S100A1	2.294	0.7671	0.02749
36	up	SLC12A7	2.298	0.8101	0.04549
37	up	TRIM72	2.324	0.7195	0.0114
38	up	PTRH2	2.344	0.812	0.04794
39	up	ACOT7	2.35	0.8126	0.04537
40	up	PPP1R8	2.359	0.8122	0.04456
41	up	SSSCA1	2.396	0.8051	0.0474
42	up	DCLK2	2.429	0.76	0.02772
43	up	ITGA2B	2.429	0.7465	0.03439
44	up	FXYD3	2.441	0.8092	0.04893
45	up	DCAF11	2.449	0.7437	0.03093
46	up	S100P	2.461	0.7583	0.02135
47	up	CLEC11A	2.535	0.8098	0.04677
48	up	CD3E	2.537	0.8109	0.0454
49	up	FAM83H	2.557	0.7508	0.03339
50	up	SLC39A6	2.564	0.7609	0.0269
51	up	GSTM1	2.61	0.7219	0.01062
52	up	CBX5	2.622	0.7991	0.04027
53	up	SEZ6L2	2.628	0.7563	0.03001
54	up	PF4;PF4V1	2.644	0.749	0.03439
55	up	ATXN1	2.658	0.6979	0.006029
56	up	GFRA1	2.663	0.7822	0.02015
57	up	PPP2CB	2.682	0.8068	0.04608
58	up	HIST2H2BD;HIST2H2BC	2.683	0.7417	0.01709
59	up	HK3	2.684	0.817	0.04496
60	up	MRPL43	2.686	0.8159	0.04503
61	up	CEACAM5	2.711	0.7655	0.02731
62	up	FMNL1	2.713	0.815	0.04824
63	up	TRMT6	2.717	0.7526	0.03082
64	up	CPXM1	2.718	0.771	0.02122
65	up	KIF2A	2.718	0.8046	0.04698
66	up	TCEAL1	2.718	0.8091	0.04867
67	up	FCGR3A;FCGR3B	2.758	0.8145	0.04535
68	up	EXD2	2.768	0.8156	0.04528
69	up	GNL3L	2.788	0.7517	0.02802
70	up	DMD	2.789	0.7424	0.02197
71	up	TMSB10	2.795	0.746	0.03354
72	up	NCAM1	2.8	0.7615	0.02911
73	up	DNMT1	2.83	0.7673	0.02124
74	up	CRELD1	2.833	0.8007	0.0415
75	up	BTD	2.833	0.8125	0.04835
76	up	GMIP	2.838	0.7433	0.03365
77	up	OS9	2.849	0.7608	0.0213
78	up	LUC7L3	2.851	0.7595	0.03511
79	up	HIST2H3A	2.854	0.6922	0.006091
80	up	FOSL2	2.855	0.8007	0.04048
81	up	SP1	2.857	0.7923	0.03967
82	up	HLA-H	2.861	0.7488	0.008624
83	up	RBM5	2.872	0.8036	0.04139
84	up	PSME4	2.889	0.7551	0.02875
85	up	MSTO1	2.903	0.7477	0.02811
86	up	PHKA1	2.906	0.8099	0.04885
87	up	MRTO4	2.91	0.7579	0.0308
88	up	TSR2	2.948	0.796	0.03922
89	up	ZBTB7B	2.949	0.8168	0.04991
90	up	S100B	2.962	0.7537	0.02942
91	up	DDX23	2.964	0.8186	0.04989
92	up	OMD	2.974	0.7398	0.008403
93	up	SPTBN2	2.988	0.7092	0.008849
94	up	PODXL	2.988	0.7958	0.03946
95	up	TRAPPC9	2.995	0.727	0.00535
96	up	DNASE2	3	0.8171	0.04523
97	up	RPL22L1	3.001	0.7792	0.0369
98	up	RBM47	3.002	0.7787	0.01956
99	up	POLR1A	3.03	0.7397	0.03183
100	up	ADNP	3.049	0.743	0.03114
101	up	IVL	3.049	0.811	0.04865
102	up	TANC2	3.05	0.7302	0.02477
103	up	TMF1	3.051	0.7518	0.02598
104	up	PHKB	3.067	0.8039	0.04128
105	up	CLPTM1L	3.077	0.7844	0.0384
106	up	IFIT2	3.083	0.7626	0.02672
107	up	GNL2	3.1	0.7221	0.02357
108	up	NUMB	3.103	0.7628	0.03588
109	up	DDX24	3.107	0.7872	0.03753
110	up	TERF2IP	3.151	0.8127	0.0442
111	up	UNG	3.152	0.7356	0.03236
112	up	SP3	3.154	0.7292	0.02461
113	up	LUZP1	3.16	0.7983	0.03946
114	up	MRPL16	3.173	0.8055	0.04626
115	up	IGHV1OR15-1	3.184	0.7182	0.00517
116	up	BCL2L1	3.188	0.7507	0.03086
117	up	WIPF2	3.2	0.8133	0.04449
118	up	PBXIP1	3.201	0.7617	0.02766
119	up	SPON2	3.203	0.7398	0.02533
120	up	SMC6	3.21	0.7174	0.02284
121	up	NELFB	3.215	0.7874	0.03792
122	up	GCNT1	3.234	0.8135	0.04945
123	up	BAG5	3.236	0.7651	0.03586
124	up	FRYL	3.244	0.761	0.03531
125	up	THSD4	3.252	0.732	0.0226
126	up	SNX30	3.262	0.759	0.02914
127	up	FCGR2A;FCGR2C	3.265	0.7379	0.03199
128	up	WDR45B	3.268	0.7993	0.04207
129	up	SLC4A2	3.274	0.7603	0.02797
130	up	SDSL	3.28	0.7447	0.0336
131	up	SYNM	3.287	0.7458	0.02816
132	up	KIAA1279	3.292	0.7538	0.03328
133	up	ECE1	3.297	0.7149	0.01155
134	up	POGZ	3.302	0.8057	0.04125
135	up	MAP7	3.303	0.7421	0.02232
136	up	WDR3	3.311	0.7766	0.01938
137	up	PLXDC2	3.319	0.7556	0.02152
138	up	ASNS	3.33	0.8045	0.0471
139	up	NCOA5	3.339	0.7568	0.0293
140	up	MRPS18A	3.344	0.7983	0.04048
141	up	ANO1	3.369	0.7432	0.0315
142	up	MMP9	3.371	0.7672	0.02074
143	up	CHORDC1	3.377	0.8061	0.04694
144	up	UGT2B11;UGT2B28	3.385	0.7773	0.01927
145	up	TRA2A	3.386	0.7796	0.01921
146	up	GOLGA5	3.392	0.7523	0.02166
147	up	HLA-F	3.4	0.7729	0.02114
148	up	HN1	3.406	0.7573	0.02798
149	up	SEC14L2	3.409	0.7493	0.01666
150	up	PDE4DIP	3.411	0.8067	0.04117
151	up	CAMLG	3.414	0.8036	0.04294
152	up	LIMD2	3.416	0.8016	0.04296
153	up	CA3	3.427	0.7144	0.01383
154	up	CTDP1	3.428	0.7539	0.03003
155	up	PTGES	3.429	0.7571	0.0287
156	up	CALML5	3.453	0.7741	0.02068
157	up	TPD52L1	3.469	0.7201	0.02281
158	up	2015-09-01	3.472	0.7602	0.027
159	up	NPTN	3.479	0.714	0.01142
160	up	FCN1	3.492	0.7581	0.01637
161	up	PBX3	3.493	0.7625	0.03562
162	up	MRRF	3.505	0.8089	0.04684
163	up	YIPF3	3.514	0.7792	0.01982
164	up	HDHD1	3.524	0.7405	0.03175
165	up	KRI1	3.543	0.7186	0.006782
166	up	SFXN5	3.564	0.8154	0.04448
167	up	SAFB2	3.566	0.8002	0.04173
168	up	BMS1	3.579	0.7553	0.02972
169	up	UNC93B1	3.582	0.75	0.03432
170	up	AMPH	3.583	0.7762	0.019
171	up	MRPS27	3.584	0.7486	0.0309
172	up	FAM195B	3.594	0.7586	0.03058
173	up	FGFR1OP	3.603	0.803	0.04149
174	up	TMEM194A	3.633	0.7366	0.02239
175	up	ESAM	3.635	0.7378	0.03234
176	up	POTEF	3.687	0.761	0.02642
177	up	BMP2K	3.694	0.7214	0.02331
178	up	SMARCA1	3.698	0.7467	0.03345
179	up	DDX54	3.698	0.8026	0.04276
180	up	NOL11	3.699	0.7899	0.0388
181	up	IFI44L	3.706	0.7549	0.01606
182	up	ASUN	3.716	0.7668	0.0276
183	up	BIN2	3.72	0.7318	0.02248
184	up	ZKSCAN1	3.723	0.7552	0.02163
185	up	NDC80	3.723	0.7403	0.03198
186	up	MRPS15	3.761	0.7361	0.03203
187	up	SP110	3.763	0.7181	0.02332
188	up	LARP7	3.766	0.7774	0.0189
189	up	LTBP1	3.788	0.7449	0.0311
190	up	SLC7A5	3.792	0.744	0.03392
191	up	ZNF330	3.792	0.8003	0.04186
192	up	MCM2	3.794	0.7264	0.02266
193	up	HSCB	3.802	0.72	0.004953
194	up	KIF21A	3.816	0.7111	0.01172
195	up	ACAN	3.836	0.7804	0.01997
196	up	CEP170B	3.836	0.7955	0.03958
197	up	CD40	3.844	0.7783	0.0183
198	up	RRP9	3.844	0.7277	0.02433
199	up	PNPLA8	3.861	0.7043	0.01239
200	up	LAD1	3.872	0.7188	0.009199
201	up	MBD2	3.872	0.7598	0.02784
202	up	TRAPPC5	3.879	0.4667	0.001419
203	up	CIAO1	3.879	0.7902	0.0378
204	up	CREBBP	3.88	0.746	0.0222
205	up	UTP14A	3.885	0.7885	0.03784
206	up	ATRX	3.885	0.8094	0.04583
207	up	BICD2	3.909	0.7085	0.01213
208	up	ESR1	3.922	0.7232	0.007404
209	up	STX16-NPEPL1;STX16	3.925	0.7638	0.02664
210	up	ENY2	3.927	0.742	0.03169
211	up	B3GALT6	3.945	0.7544	0.02933
212	up	KPNA2	3.958	0.7098	0.01295
213	up	UTP18	3.964	0.8039	0.04321
214	up	FNBP1L	3.966	0.7176	0.02307
215	up	NVL	3.967	0.4631	0.002075
216	up	ERBB2	3.969	0.7291	0.008748
217	up	CTR9	4.034	0.743	0.03162
218	up	TCEA3	4.041	0.7637	0.02126
219	up	MSR1	4.078	0.7398	0.02237
220	up	MCRS1	4.089	0.7302	0.02418
221	up	DOK3	4.093	0.7997	0.04222
222	up	MGAT2	4.115	0.7462	0.02196
223	up	PPP1R18	4.118	0.7497	0.02806
224	up	PHAX	4.129	0.7703	0.0207
225	up	MYL2	4.129	0.7497	0.02183
226	up	TRIM17	4.137	0.6739	0.005498
227	up	RGL2	4.139	0.7452	0.01693
228	up	SUPT6H	4.152	0.7542	0.02799
229	up	ARHGAP30	4.154	0.7116	0.01389
230	up	GPRC5A	4.167	0.7044	0.01262
231	up	MGLL	4.178	0.7217	0.01097
232	up	GAB2	4.179	0.7818	0.02064
233	up	SYAP1	4.185	0.7255	0.02275
234	up	NECAP1	4.187	0.7486	0.02168
235	up	SEMA3C	4.188	0.7131	0.01232
236	up	CALCOCO2	4.2	0.8006	0.04201
237	up	SAP30BP	4.216	0.7199	0.02372
238	up	EBAG9	4.227	0.8148	0.04419
239	up	SH2D4A	4.241	0.768	0.01794
240	up	ZNF24	4.244	0.7556	0.03082
241	up	SPINT2	4.265	0.7293	0.02263
242	up	NCOA6	4.269	0.7794	0.03703
243	up	CRTC3	4.27	0.7405	0.03115
244	up	USP11	4.279	0.8045	0.04273
245	up	TOE1	4.28	0.8107	0.04384
246	up	CD38	4.281	0.7576	0.02145
247	up	SRGAP1	4.319	0.367	0.0004697
248	up	CD97	4.319	0.7081	0.01337
249	up	MYO5B	4.329	0.7116	0.01161
250	up	TEP1	4.335	0.7971	0.04004
251	up	OSBPL11	4.337	0.7599	0.0293
252	up	NOC3L	4.344	0.7115	0.005919
253	up	FRG1	4.347	0.7564	0.03061
254	up	ERGIC2	4.349	0.7136	0.0137
255	up	RSL24D1	4.373	0.7388	0.0312
256	up	NTMT1	4.376	0.7435	0.03378
257	up	MSH6	4.409	0.7475	0.01686
258	up	RBM27	4.425	0.7512	0.02584
259	up	EXOSC10	4.432	0.7543	0.01641
260	up	GMPR	4.45	0.7368	0.007779
261	up	CD2	4.472	0.753	0.03023
262	up	TAF10	4.475	0.7228	0.004625
263	up	MAL2	4.487	0.7292	0.007933
264	up	GGA3	4.492	0.7225	0.02277
265	up	RBM34	4.497	0.7463	0.03092
266	up	FYB	4.528	0.7035	0.01249
267	up	ACP5	4.537	0.7087	0.01315
268	up	POLR1D	4.579	0.7583	0.02972
269	up	WDR12	4.582	0.7071	0.01233
270	up	TCF25	4.586	0.7528	0.01662
271	up	CLNS1A	4.589	0.715	0.006634
272	up	STMN2	4.597	0.7199	0.008753
273	up	MRPL40	4.601	0.7612	0.02679
274	up	BIVM-ERCC5;ERCC5	4.613	0.7034	0.01395
275	up	NELFE	4.638	0.7819	0.01889
276	up	UBL7	4.68	0.7352	0.02247
277	up	MRFAP1	4.692	0.7782	0.02017
278	up	PES1	4.707	0.7324	0.007381
279	up	FOXP4	4.713	0.7645	0.02764
280	up	DNAJC17	4.727	0.7481	0.01568
281	up	GTF2E2	4.775	0.3246	0.0005711
282	up	SDE2	4.822	0.7269	0.02419
283	up	IRS2	4.824	0.7195	0.0236
284	up	SYP	4.836	0.744	0.02226
285	up	TMEM179B	4.85	0.7362	0.01001
286	up	BAZ1A	4.921	0.2741	0.0006578
287	up	THOC6	4.937	0.7494	0.01642
288	up	NEU1	4.938	0.7725	0.02101
289	up	GPNMB	4.97	0.4328	0.001592
290	up	IFI44	4.977	0.7138	0.005367
291	up	CCDC178	4.986	0.5026	0.00193
292	up	CORO2A	5.033	0.7502	0.01044
293	up	SUGP2	5.033	0.7831	0.02055
294	up	SRFBP1	5.033	0.7309	0.02455
295	up	RPRD1A	5.035	0.743	0.01046
296	up	APOL3	5.08	0.7761	0.01962
297	up	CEP170	5.088	0.6991	0.004026
298	up	GRAMD3	5.103	0.7278	0.007568
299	up	RFX1	5.128	0.7498	0.01739
300	up	SYTL4	5.132	0.7377	0.0105
301	up	MSRB2	5.157	0.7061	0.01389
302	up	PRPF39	5.191	0.7123	0.01288
303	up	NEDD1	5.207	0.7841	0.02045
304	up	SRA1	5.223	0.7487	0.01581
305	up	ISCU	5.242	0.7823	0.01877
306	up	DHX38	5.245	0.7483	0.02191
307	up	EHMT1	5.258	0.7428	0.01497
308	up	KIAA1324	5.306	0.7122	0.008773
309	up	MPHOSPH10	5.324	0.7505	0.01561
310	up	GRHL2	5.348	0.7442	0.01702
311	up	CCDC115	5.362	0.719	0.004486
312	up	MAEA	5.386	0.7195	0.01128
313	up	DDX20	5.418	0.7535	0.01037
314	up	SRPK2	5.448	0.73	0.01507
315	up	ALKBH5	5.454	0.7325	0.015
316	up	OFD1	5.494	0.3613	0.0005202
317	up	STX18	5.531	0.7077	0.01177
318	up	STAU2	5.553	0.7319	0.01054
319	up	SEPHS2	5.573	0.7465	0.01672
320	up	ZC3H18	5.594	0.7131	0.01107
321	up	PCSK6	5.651	0.7038	0.01182
322	up	TFIP11	5.715	0.7774	0.01853
323	up	HEXIM1	5.736	0.731	0.008654
324	up	AKR7A3	5.744	0.3257	0.000521
325	up	COA6	5.777	0.71	0.01306
326	up	EMC10	5.796	0.7095	0.01351
327	up	BTK	5.811	0.7242	0.01448
328	up	BOP1	5.871	0.7267	0.01081
329	up	ZRANB2	5.93	0.7365	0.00813
330	up	MTX1	5.946	0.7073	0.004752
331	up	CDYL2	5.964	0.7317	0.007257
332	up	2001-09-01	6.008	0.3012	0.0005783
333	up	DIDO1	6.025	0.7283	0.0106
334	up	CENPC	6.074	0.482	0.002236
335	up	UBE2E1;UBE2E2;UBE2E3	6.074	0.515	0.002719
336	up	ST3GAL1	6.132	0.7312	0.008188
337	up	HSDL1	6.154	0.7119	0.009225
338	up	GTPBP4	6.324	0.7022	0.005954
339	up	ANKHD1	6.357	0.7411	0.009959
340	up	IFIH1	6.366	0.6938	0.006327
341	up	NQO1	6.403	0.4123	0.001187
342	up	ACOT8	6.404	0.7197	0.01082
343	up	POLE3	6.447	0.7205	0.009106
344	up	M6PR	6.509	0.707	0.003959
345	up	BST1	6.521	0.7357	0.004473
346	up	GTF2F1	6.532	0.6943	0.006219
347	up	POGLUT1	6.534	0.6877	0.005391
348	up	2004-09-01	6.574	0.7079	0.0094
349	up	GBP5	6.586	0.7003	0.005377
350	up	UBAP2	6.599	0.7342	0.005168
351	up	SLC44A4	6.713	0.7469	0.007169
352	up	CNNM4	6.843	0.7388	0.008627
353	up	GCC2	6.908	0.5195	0.002826
354	up	IPO13	7.056	0.4859	0.001943
355	up	PRSS23	7.085	0.5252	0.002689
356	up	PRKACG	7.381	0.1128	7.216e-05
357	up	DDX50	7.496	0.7227	0.00474
358	up	BPTF	7.519	0.7333	0.004341
359	up	INPP5J	7.521	0.6754	0.005403
360	up	DACH1	7.755	0.4398	0.001548
361	up	KAT7	8.05	0.7365	0.007187
362	up	THOC5	8.095	0.2804	0.0007625
363	up	MGAT4A	8.228	0.4603	0.001473
364	up	TRIM23	8.381	0.473	0.001967
365	up	CLGN	8.455	0.4619	0.001995
366	up	PSAT1	8.466	0.5012	0.002405
367	up	GDF15	8.485	0.2302	0.0002577
368	up	FBN2	8.559	0.1338	0.0001284
369	up	GYPC;CNTNAP2	8.906	0.5375	0.002666
370	up	LCN2	10.02	0.2802	0.0007172
371	up	RRP8	10.72	0.4488	0.001508
372	up	SLC1A1	11.01	0.1464	0.0001171
373	up	ERCC3	12.9	0.2872	0.0006433
374	up	WNK2	14.56	0.2827	0.0005878
375	up	UTP20	23.1	0.005427	1.736e-06
376	up	MTHFD2	25.78	0.04198	2.015e-05
377	up	CLEC3A	38.46	0.001713	2.74e-07
